# Supplementary material for: Thymine DNA glycosylase as a novel target for melanoma
Source: Oncogene. 2019 Jan 23;38(19):3710–28. doi: 10.1038/s41388-018-0640-2 (PMC6563616; doi:10.1038/s41388-018-0640-2)
Supplement: Supplementary file 12 — Supplementary Dataset RNA seq [file 41388_2018_640_MOESM12_ESM.xlsx]

## Sheet: Down-regulated genes
Ensembl gene id		Gene name	Description	log2(shTDG/shControl)		P-value (shTDG vs shControl)	Adjusted p-value (shTDG vs shControl)
ENSG00000162591		MEGF6	multiple EGF-like-domains 6	-3.94451		5.14052e-20	5.77032e-17
ENSG00000184897		H1FX	H1 histone family, member X	-3.8505		1.9343e-16	1.18806e-13
ENSG00000206417		H1FX-AS1	H1FX antisense RNA 1	-3.40539		3.75943e-12	8.32522e-10
ENSG00000157593		SLC35B2	solute carrier family 35 (adenosine 3'-phospho 5'-phosphosulfate transporter), member B2	-3.31676		1.0439e-27	4.24775e-24
ENSG00000184160		ADRA2C	adrenoceptor alpha 2C	-3.26857		7.90267e-15	3.29815e-12
ENSG00000185896		LAMP1	lysosomal-associated membrane protein 1	-3.22446		1.44723e-53	1.57039e-49
ENSG00000108947		EFNB3	ephrin-B3	-3.2128		1.66934e-14	6.10583e-12
ENSG00000069535		MAOB	monoamine oxidase B	-3.16315		2.34234e-12	5.48564e-10
ENSG00000065320		NTN1	netrin 1	-3.11282		5.05865e-11	8.25268e-09
ENSG00000196743		GM2A	GM2 ganglioside activator	-3.10101		5.64429e-65	1.83739e-60
ENSG00000240065		PSMB9	proteasome (prosome, macropain) subunit, beta type, 9	-3.09403		8.34712e-18	6.7931e-15
ENSG00000132386		SERPINF1	serpin peptidase inhibitor, clade F (alpha-2 antiplasmin, pigment epithelium derived factor), member 1	-2.94027		5.72681e-17	3.80459e-14
ENSG00000107159		CA9	carbonic anhydrase IX	-2.92054		2.84346e-07	1.60421e-05
ENSG00000162729		IGSF8	immunoglobulin superfamily, member 8	-2.85868		5.35737e-20	5.81328e-17
ENSG00000269430		LRRC3DN	LRRC3 downstream neighbor (non-protein coding)	-2.85403		9.32171e-12	1.88478e-09
ENSG00000106268		NUDT1	nudix (nucleoside diphosphate linked moiety X)-type motif 1	-2.79415		1.01414e-11	2.00081e-09
ENSG00000204128		C2orf72	chromosome 2 open reading frame 72	-2.77094		2.09632e-20	2.62468e-17
ENSG00000263986		RP11-746M1.1		-2.75874		2.45758e-20	2.96302e-17
ENSG00000183087		GAS6	growth arrest-specific 6	-2.73986		1.19509e-13	3.77706e-11
ENSG00000167799		NUDT8	nudix (nucleoside diphosphate linked moiety X)-type motif 8	-2.73848		2.42559e-10	3.20976e-08
ENSG00000185745		IFIT1	interferon-induced protein with tetratricopeptide repeats 1	-2.69242		3.72745e-16	2.09206e-13
ENSG00000104888		SLC17A7	solute carrier family 17 (vesicular glutamate transporter), member 7	-2.6812		2.20137e-10	2.93694e-08
ENSG00000187608		ISG15	ISG15 ubiquitin-like modifier	-2.66606		2.19805e-10	2.93694e-08
ENSG00000267194		RP1-193H18.2		-2.66346		5.54535e-08	3.89047e-06
ENSG00000142627		EPHA2	EPH receptor A2	-2.648		8.63071e-18	6.85257e-15
ENSG00000259803		SLC22A31	solute carrier family 22, member 31	-2.63319		2.49684e-06	9.94856e-05
ENSG00000125746		EML2	echinoderm microtubule associated protein like 2	-2.55795		6.00951e-27	1.95628e-23
ENSG00000008735		MAPK8IP2	mitogen-activated protein kinase 8 interacting protein 2	-2.55479		3.56818e-11	6.09399e-09
ENSG00000184584		TMEM173	transmembrane protein 173	-2.54408		8.15315e-10	9.72196e-08
ENSG00000101187		SLCO4A1	solute carrier organic anion transporter family, member 4A1	-2.5242		4.19012e-15	1.89446e-12
ENSG00000125510		OPRL1	opiate receptor-like 1	-2.51699		8.73964e-09	7.62738e-07
ENSG00000139178		C1RL	complement component 1, r subcomponent-like	-2.47788		4.37971e-15	1.95305e-12
ENSG00000176387		HSD11B2	hydroxysteroid (11-beta) dehydrogenase 2	-2.41031		2.16856e-05	0.000607474
ENSG00000163485		ADORA1	adenosine A1 receptor	-2.41016		6.86731e-08	4.64764e-06
ENSG00000066735		KIF26A	kinesin family member 26A	-2.40954		3.45365e-06	0.000132892
ENSG00000146054		TRIM7	tripartite motif containing 7	-2.40734		4.57244e-07	2.37774e-05
ENSG00000164638		SLC29A4	solute carrier family 29 (equilibrative nucleoside transporter), member 4	-2.40679		4.99605e-12	1.06298e-09
ENSG00000165730		STOX1	storkhead box 1	-2.4065		1.98349e-06	8.19396e-05
ENSG00000001617		SEMA3F	sema domain, immunoglobulin domain (Ig), short basic domain, secreted, (semaphorin) 3F	-2.39668		1.64514e-05	0.000485973
ENSG00000102098		SCML2	sex comb on midleg-like 2 (Drosophila)	-2.38824		3.87484e-06	0.000145153
ENSG00000103528		SYT17	synaptotagmin XVII	-2.38784		4.19973e-06	0.000154479
ENSG00000146674		IGFBP3	insulin-like growth factor binding protein 3	-2.37487		3.58847e-12	8.00105e-10
ENSG00000113272		THG1L	tRNA-histidine guanylyltransferase 1-like (S. cerevisiae)	-2.37252		1.86701e-18	1.64261e-15
ENSG00000188833		ENTPD8	ectonucleoside triphosphate diphosphohydrolase 8	-2.36325		3.98572e-05	0.00100346
ENSG00000108984		MAP2K6	mitogen-activated protein kinase kinase 6	-2.35909		3.69649e-14	1.25346e-11
ENSG00000182054		IDH2	isocitrate dehydrogenase 2 (NADP+), mitochondrial	-2.3563		2.3796e-11	4.35186e-09
ENSG00000124422		USP22	ubiquitin specific peptidase 22	-2.33468		3.45062e-27	1.24809e-23
ENSG00000264215		RP11-283C24.1		-2.31334		5.76748e-05	0.00136148
ENSG00000107719		PALD1	phosphatase domain containing, paladin 1	-2.3132		4.22475e-06	0.000155224
ENSG00000137747		TMPRSS13	transmembrane protease, serine 13	-2.30602		4.86908e-09	4.58102e-07
ENSG00000099864		PALM	paralemmin	-2.30032		3.52838e-06	0.000134811
ENSG00000107902		LHPP	phospholysine phosphohistidine inorganic pyrophosphate phosphatase	-2.29618		3.9451e-12	8.61912e-10
ENSG00000122694		GLIPR2	GLI pathogenesis-related 2	-2.27864		3.22481e-09	3.25007e-07
ENSG00000187773		FAM69C	family with sequence similarity 69, member C	-2.27059		2.03098e-08	1.60862e-06
ENSG00000250986		AC141928.1		-2.26271		5.39093e-05	0.00129064
ENSG00000114779		ABHD14B	abhydrolase domain containing 14B	-2.26039		2.11197e-16	1.27317e-13
ENSG00000188747		NOXA1	NADPH oxidase activator 1	-2.26025		7.81386e-05	0.00173984
ENSG00000228594		C1orf233	chromosome 1 open reading frame 233	-2.25788		3.61088e-08	2.64741e-06
ENSG00000021762		OSBPL5	oxysterol binding protein-like 5	-2.24493		3.95909e-07	2.10245e-05
ENSG00000136378		ADAMTS7	ADAM metallopeptidase with thrombospondin type 1 motif, 7	-2.23654		2.3351e-05	0.000644828
ENSG00000241732		RP11-38P22.2		-2.23332		4.78005e-05	0.00117261
ENSG00000121905		HPCA	hippocalcin	-2.21956		2.94855e-10	3.83936e-08
ENSG00000197459		HIST1H2BH	histone cluster 1, H2bh	-2.20634		3.45636e-05	0.000893686
ENSG00000232093		RP11-307C12.11		-2.20561		8.29124e-05	0.00181754
ENSG00000163171		CDC42EP3	CDC42 effector protein (Rho GTPase binding) 3	-2.19962		8.69479e-16	4.56518e-13
ENSG00000007255		TRAPPC6A	trafficking protein particle complex 6A	-2.1954		6.2517e-08	4.27546e-06
ENSG00000123144		C19orf43	chromosome 19 open reading frame 43	-2.18922		3.42909e-13	9.62304e-11
ENSG00000139433		GLTP	glycolipid transfer protein	-2.18826		5.53327e-15	2.40166e-12
ENSG00000203883		SOX18	SRY (sex determining region Y)-box 18	-2.18135		3.88361e-05	0.000983839
ENSG00000242797		GLYCTK-AS1	GLYCTK antisense RNA 1	-2.18093		2.5732e-05	0.000699794
ENSG00000251095		RP11-115D19.1		-2.16821		1.6022e-14	5.92688e-12
ENSG00000178752		FAM132B	family with sequence similarity 132, member B	-2.16418		2.67696e-12	6.13684e-10
ENSG00000105290		APLP1	amyloid beta (A4) precursor-like protein 1	-2.15476		1.30261e-14	4.874e-12
ENSG00000137441		FGFBP2	fibroblast growth factor binding protein 2	-2.15183		7.41128e-06	0.000248978
ENSG00000101000		PROCR	protein C receptor, endothelial	-2.14942		6.68722e-11	1.05026e-08
ENSG00000079337		RAPGEF3	Rap guanine nucleotide exchange factor (GEF) 3	-2.1474		7.99934e-05	0.00177145
ENSG00000163599		CTLA4	cytotoxic T-lymphocyte-associated protein 4	-2.143		2.20532e-11	4.05593e-09
ENSG00000145335		SNCA	synuclein, alpha (non A4 component of amyloid precursor)	-2.14002		1.29326e-17	9.79056e-15
ENSG00000235750		KIAA0040	KIAA0040	-2.13063		3.90228e-08	2.83551e-06
ENSG00000174684		B3GNT1	UDP-GlcNAc:betaGal beta-1,3-N-acetylglucosaminyltransferase 1	-2.12949		1.15355e-10	1.65425e-08
ENSG00000185100		ADSSL1	adenylosuccinate synthase like 1	-2.12901		1.31822e-07	8.26818e-06
ENSG00000140323		DISP2	dispatched homolog 2 (Drosophila)	-2.1184		1.92223e-06	8.0121e-05
ENSG00000164251		F2RL1	coagulation factor II (thrombin) receptor-like 1	-2.11475		4.79645e-05	0.00117574
ENSG00000099194		SCD	stearoyl-CoA desaturase (delta-9-desaturase)	-2.1083		2.59307e-18	2.22137e-15
ENSG00000140511		HAPLN3	hyaluronan and proteoglycan link protein 3	-2.10371		2.19634e-07	1.28131e-05
ENSG00000136982		DSCC1	DNA replication and sister chromatid cohesion 1	-2.10307		1.73144e-12	4.17507e-10
ENSG00000125744		RTN2	reticulon 2	-2.09965		5.41278e-09	5.03435e-07
ENSG00000100628		ASB2	ankyrin repeat and SOCS box containing 2	-2.09963		4.24202e-10	5.43664e-08
ENSG00000185386		MAPK11	mitogen-activated protein kinase 11	-2.09061		1.98715e-08	1.57775e-06
ENSG00000132507		EIF5A	eukaryotic translation initiation factor 5A	-2.08294		1.11477e-14	4.32013e-12
ENSG00000171105		INSR	insulin receptor	-2.08233		1.78453e-06	7.52486e-05
ENSG00000172340		SUCLG2	succinate-CoA ligase, GDP-forming, beta subunit	-2.0779		1.28021e-23	2.45145e-20
ENSG00000042493		CAPG	capping protein (actin filament), gelsolin-like	-2.0771		2.66385e-09	2.71056e-07
ENSG00000115525		ST3GAL5	ST3 beta-galactoside alpha-2,3-sialyltransferase 5	-2.07032		2.66776e-20	3.10156e-17
ENSG00000157600		TMEM164	transmembrane protein 164	-2.06784		5.29357e-15	2.32867e-12
ENSG00000184489		PTP4A3	protein tyrosine phosphatase type IVA, member 3	-2.06624		3.75292e-05	0.00095519
ENSG00000105088		OLFM2	olfactomedin 2	-2.06165		2.53075e-11	4.60243e-09
ENSG00000121900		TMEM54	transmembrane protein 54	-2.05989		8.20308e-06	0.000272207
ENSG00000132749		MTL5	metallothionein-like 5, testis-specific (tesmin)	-2.04139		0.000105606	0.0022008
ENSG00000139410		SDSL	serine dehydratase-like	-2.04102		2.21712e-06	8.98803e-05
ENSG00000157399		ARSE	arylsulfatase E (chondrodysplasia punctata 1)	-2.03678		4.07942e-06	0.000151078
ENSG00000167964		RAB26	RAB26, member RAS oncogene family	-2.03584		1.07477e-06	4.90014e-05
ENSG00000225978		HAR1A	highly accelerated region 1A (non-protein coding)	-2.03166		8.72447e-05	0.00188459
ENSG00000115596		WNT6	wingless-type MMTV integration site family, member 6	-2.02687		0.000340067	0.00563368
ENSG00000175938		ORAI3	ORAI calcium release-activated calcium modulator 3	-2.02608		9.13593e-11	1.35183e-08
ENSG00000125851		PCSK2	proprotein convertase subtilisin/kexin type 2	-2.01886		2.1563e-08	1.69551e-06
ENSG00000167515		TRAPPC2L	trafficking protein particle complex 2-like	-2.01744		9.67611e-07	4.4806e-05
ENSG00000182179		UBA7	ubiquitin-like modifier activating enzyme 7	-2.01309		4.48571e-06	0.000163337
ENSG00000111678		C12orf57	chromosome 12 open reading frame 57	-2.01269		1.78538e-09	1.93088e-07
ENSG00000106348		IMPDH1	IMP (inosine 5'-monophosphate) dehydrogenase 1	-2.00814		6.62075e-11	1.04624e-08
ENSG00000105427		CNFN	cornifelin	-2.00738		1.36846e-05	0.000417501
ENSG00000185885		IFITM1	interferon induced transmembrane protein 1	-2.00417		0.000473338	0.00737605
ENSG00000131153		GINS2	GINS complex subunit 2 (Psf2 homolog)	-2.00274		5.94758e-07	2.93796e-05
ENSG00000107537		PHYH	phytanoyl-CoA 2-hydroxylase	-2.00083		6.96579e-16	3.77929e-13
ENSG00000226124		FTCDNL1	formiminotransferase cyclodeaminase N-terminal like	-1.99344		0.000122868	0.00249516
ENSG00000090539		CHRD	chordin	-1.99193		1.16117e-05	0.000363809
ENSG00000272121		RP4-555D20.4		-1.98798		9.87494e-05	0.00208519
ENSG00000223572		CKMT1A	creatine kinase, mitochondrial 1A	-1.9837		3.19804e-05	0.00084024
ENSG00000177181		RIMKLA	ribosomal modification protein rimK-like family member A	-1.98329		1.14106e-10	1.65425e-08
ENSG00000198729		PPP1R14C	protein phosphatase 1, regulatory (inhibitor) subunit 14C	-1.98218		6.62924e-10	8.0523e-08
ENSG00000166682		TMPRSS5	transmembrane protease, serine 5	-1.98117		6.85832e-08	4.64764e-06
ENSG00000258384		AC068831.6		-1.98007		1.36512e-09	1.53767e-07
ENSG00000131094		C1QL1	complement component 1, q subcomponent-like 1	-1.97726		7.59962e-09	6.67626e-07
ENSG00000138030		KHK	ketohexokinase (fructokinase)	-1.97671		3.28904e-15	1.52955e-12
ENSG00000169750		RAC3	ras-related C3 botulinum toxin substrate 3 (rho family, small GTP binding protein Rac3)	-1.97176		0.000129259	0.0025974
ENSG00000176490		DIRAS1	DIRAS family, GTP-binding RAS-like 1	-1.97		1.33988e-10	1.85605e-08
ENSG00000247095		MIR210HG	MIR210 host gene (non-protein coding)	-1.96996		8.85983e-05	0.00190344
ENSG00000173638		SLC19A1	solute carrier family 19 (folate transporter), member 1	-1.96594		5.88848e-07	2.92207e-05
ENSG00000204228		HSD17B8	hydroxysteroid (17-beta) dehydrogenase 8	-1.96543		1.34614e-05	0.000411849
ENSG00000142227		EMP3	epithelial membrane protein 3	-1.96224		1.21029e-08	1.01543e-06
ENSG00000197457		STMN3	stathmin-like 3	-1.96117		1.07136e-12	2.72469e-10
ENSG00000174132		FAM174A	family with sequence similarity 174, member A	-1.95619		1.34315e-16	8.74474e-14
ENSG00000179958		DCTPP1	dCTP pyrophosphatase 1	-1.95572		5.55682e-09	5.13895e-07
ENSG00000065600		TMEM206	transmembrane protein 206	-1.95335		5.22997e-19	5.00739e-16
ENSG00000254528		RP11-728F11.4		-1.95046		1.54384e-09	1.70361e-07
ENSG00000204287		HLA-DRA	major histocompatibility complex, class II, DR alpha	-1.94957		3.55696e-08	2.62562e-06
ENSG00000119865		CNRIP1	cannabinoid receptor interacting protein 1	-1.9454		7.59154e-14	2.47127e-11
ENSG00000132522		GPS2	G protein pathway suppressor 2	-1.94533		4.90843e-12	1.05121e-09
ENSG00000272264		RP11-92K15.3		-1.94438		0.000712382	0.0101667
ENSG00000198719		DLL1	delta-like 1 (Drosophila)	-1.93881		4.90623e-05	0.00119994
ENSG00000156381		ANKRD9	ankyrin repeat domain 9	-1.93838		6.32998e-10	7.74661e-08
ENSG00000167658		EEF2	eukaryotic translation elongation factor 2	-1.93551		4.72098e-21	6.98555e-18
ENSG00000119227		PIGZ	phosphatidylinositol glycan anchor biosynthesis, class Z	-1.93498		0.000313542	0.00528941
ENSG00000179627		ZBTB42	zinc finger and BTB domain containing 42	-1.93267		6.3248e-07	3.08683e-05
ENSG00000126259		KIRREL2	kin of IRRE like 2 (Drosophila)	-1.9324		0.000527318	0.00800643
ENSG00000143727		ACP1	acid phosphatase 1, soluble	-1.9302		4.95185e-17	3.35829e-14
ENSG00000104889		RNASEH2A	ribonuclease H2, subunit A	-1.93016		6.4788e-08	4.41223e-06
ENSG00000168936		TMEM129	transmembrane protein 129	-1.92183		5.01116e-10	6.29839e-08
ENSG00000197587		DMBX1	diencephalon/mesencephalon homeobox 1	-1.91655		1.55174e-05	0.000463003
ENSG00000175264		CHST1	carbohydrate (keratan sulfate Gal-6) sulfotransferase 1	-1.91543		3.5054e-05	0.000904927
ENSG00000105048		TNNT1	troponin T type 1 (skeletal, slow)	-1.91072		1.53387e-07	9.38574e-06
ENSG00000186480		INSIG1	insulin induced gene 1	-1.91048		1.00393e-11	1.99275e-09
ENSG00000238243		OR2W3	olfactory receptor, family 2, subfamily W, member 3	-1.90671		0.000186371	0.00347476
ENSG00000138316		ADAMTS14	ADAM metallopeptidase with thrombospondin type 1 motif, 14	-1.90655		0.000930852	0.0124495
ENSG00000106049		HIBADH	3-hydroxyisobutyrate dehydrogenase	-1.90307		1.20941e-24	2.62467e-21
ENSG00000237153		RP11-132E11.2		-1.90116		0.000129516	0.00259934
ENSG00000141759		TXNL4A	thioredoxin-like 4A	-1.89929		1.0016e-14	3.92831e-12
ENSG00000266208		CTD-2267D19.3	Uncharacterized protein	-1.89243		0.000689743	0.00989601
ENSG00000168237		GLYCTK	glycerate kinase	-1.89212		9.19814e-05	0.00196733
ENSG00000144647		POMGNT2	protein O-linked mannose N-acetylglucosaminyltransferase 2 (beta 1,4-)	-1.89011		1.01151e-13	3.22821e-11
ENSG00000178035		IMPDH2	IMP (inosine 5'-monophosphate) dehydrogenase 2	-1.88582		9.90331e-12	1.99002e-09
ENSG00000246705		H2AFJ	H2A histone family, member J	-1.88559		1.20417e-08	1.0129e-06
ENSG00000229344		RP5-857K21.7		-1.87888		1.84033e-07	1.09521e-05
ENSG00000253626		EIF5AL1	eukaryotic translation initiation factor 5A-like 1	-1.87506		1.60022e-06	6.92712e-05
ENSG00000188157		AGRN	agrin	-1.87218		5.36098e-08	3.78559e-06
ENSG00000185522		C11orf35	chromosome 11 open reading frame 35	-1.87024		6.53364e-06	0.000224593
ENSG00000179750		APOBEC3B	apolipoprotein B mRNA editing enzyme, catalytic polypeptide-like 3B	-1.86778		9.41591e-05	0.00200206
ENSG00000267078		RP11-666A8.9		-1.86716		2.96325e-11	5.24254e-09
ENSG00000204267		TAP2	transporter 2, ATP-binding cassette, sub-family B (MDR/TAP)	-1.86546		3.08442e-16	1.79298e-13
ENSG00000168899		VAMP5	vesicle-associated membrane protein 5	-1.86442		0.000175632	0.00331632
ENSG00000110628		SLC22A18	solute carrier family 22, member 18	-1.86075		1.29051e-09	1.46377e-07
ENSG00000172350		ABCG4	ATP-binding cassette, sub-family G (WHITE), member 4	-1.86009		0.000842613	0.0115922
ENSG00000108924		HLF	hepatic leukemia factor	-1.85993		0.000898464	0.012136
ENSG00000140553		UNC45A	unc-45 homolog A (C. elegans)	-1.85727		2.95051e-16	1.74633e-13
ENSG00000163794		UCN	urocortin	-1.85677		0.000561602	0.0084287
ENSG00000069424		KCNAB2	potassium voltage-gated channel, shaker-related subfamily, beta member 2	-1.85592		2.96513e-09	2.99764e-07
ENSG00000168061		SAC3D1	SAC3 domain containing 1	-1.84812		1.37362e-07	8.55119e-06
ENSG00000269962		RP13-238F13.5		-1.8478		0.00125278	0.0157155
ENSG00000187456		RDM1	RAD52 motif 1	-1.84751		8.86287e-05	0.00190344
ENSG00000101134		DOK5	docking protein 5	-1.84506		2.33741e-05	0.000644828
ENSG00000023191		RNH1	ribonuclease/angiogenin inhibitor 1	-1.84494		4.58688e-11	7.65726e-09
ENSG00000198680		TUSC1	tumor suppressor candidate 1	-1.84368		5.5062e-05	0.00131218
ENSG00000005189		AC004381.6	Putative RNA exonuclease NEF-sp	-1.843		4.63818e-07	2.40425e-05
ENSG00000255301		RP11-624G17.3		-1.84188		1.38409e-07	8.59855e-06
ENSG00000256984		RP11-551L14.6		-1.83225		0.000668875	0.00967298
ENSG00000268432		AC026407.1	Uncharacterized protein	-1.82987		2.62429e-05	0.000710129
ENSG00000233098		RP11-344E13.3		-1.82833		2.96324e-11	5.24254e-09
ENSG00000173726		TOMM20	translocase of outer mitochondrial membrane 20 homolog (yeast)	-1.82674		7.62484e-33	4.96423e-29
ENSG00000174165		ZDHHC24	zinc finger, DHHC-type containing 24	-1.82658		8.95822e-11	1.33769e-08
ENSG00000130881		LRP3	low density lipoprotein receptor-related protein 3	-1.82435		0.000396856	0.0063889
ENSG00000238217		AC093590.1		-1.82229		0.00100829	0.0132671
ENSG00000164125		FAM198B	family with sequence similarity 198, member B	-1.81992		1.52095e-12	3.72267e-10
ENSG00000165948		IFI27L1	interferon, alpha-inducible protein 27-like 1	-1.81917		2.68427e-09	2.72215e-07
ENSG00000232803		RP11-93B14.5		-1.81896		3.36411e-10	4.36302e-08
ENSG00000167779		IGFBP6	insulin-like growth factor binding protein 6	-1.8185		1.2938e-06	5.74586e-05
ENSG00000254813		RP11-252C15.1		-1.81736		4.65366e-12	1.00325e-09
ENSG00000168062		BATF2	basic leucine zipper transcription factor, ATF-like 2	-1.81483		0.00135373	0.0166609
ENSG00000130600		H19	H19, imprinted maternally expressed transcript (non-protein coding)	-1.81347		9.8392e-07	4.5432e-05
ENSG00000170837		GPR27	G protein-coupled receptor 27	-1.81255		0.000790539	0.0110306
ENSG00000137103		TMEM8B	transmembrane protein 8B	-1.80896		1.51325e-12	3.72267e-10
ENSG00000124215		CDH26	cadherin 26	-1.80435		0.00163505	0.0192359
ENSG00000169964		TMEM42	transmembrane protein 42	-1.80417		5.17474e-09	4.82674e-07
ENSG00000268573		RP11-158H5.7		-1.80388		1.60778e-07	9.78282e-06
ENSG00000273117		AC144652.1		-1.80364		9.94626e-06	0.000319626
ENSG00000223414		LINC00473	long intergenic non-protein coding RNA 473	-1.80196		4.69458e-13	1.27352e-10
ENSG00000184992		BRI3BP	BRI3 binding protein	-1.80089		2.48096e-08	1.92292e-06
ENSG00000145916		RMND5B	required for meiotic nuclear division 5 homolog B (S. cerevisiae)	-1.79918		9.10695e-09	7.90556e-07
ENSG00000272173		U47924.31		-1.79867		3.59117e-08	2.64487e-06
ENSG00000270761		RP11-385F7.1		-1.78902		0.00189364	0.0215462
ENSG00000120915		EPHX2	epoxide hydrolase 2, cytoplasmic	-1.78428		7.88733e-07	3.74997e-05
ENSG00000261643		RP11-529E10.6		-1.78348		0.000149674	0.00292456
ENSG00000145911		N4BP3	NEDD4 binding protein 3	-1.77611		2.25464e-09	2.39179e-07
ENSG00000196431		CRYBA4	crystallin, beta A4	-1.77561		0.00204232	0.022781
ENSG00000164087		POC1A	POC1 centriolar protein A	-1.77356		6.52562e-07	3.17532e-05
ENSG00000006047		YBX2	Y box binding protein 2	-1.77202		9.03185e-13	2.31507e-10
ENSG00000104044		OCA2	oculocutaneous albinism II	-1.7682		4.02358e-07	2.12975e-05
ENSG00000092036		HAUS4	HAUS augmin-like complex, subunit 4	-1.76466		5.55071e-10	6.87043e-08
ENSG00000125726		CD70	CD70 molecule	-1.76407		0.00149133	0.0180005
ENSG00000224877		C17orf89	chromosome 17 open reading frame 89	-1.75948		0.000113834	0.00233795
ENSG00000137726		FXYD6	FXYD domain containing ion transport regulator 6	-1.75559		4.67525e-07	2.41194e-05
ENSG00000136630		HLX	H2.0-like homeobox	-1.75333		0.00108343	0.0140345
ENSG00000196924		FLNA	filamin A, alpha	-1.75331		2.93692e-08	2.21524e-06
ENSG00000141497		ZMYND15	zinc finger, MYND-type containing 15	-1.75186		0.00136677	0.0167959
ENSG00000151552		QDPR	quinoid dihydropteridine reductase	-1.75104		3.32201e-22	5.47644e-19
ENSG00000131409		LRRC4B	leucine rich repeat containing 4B	-1.74906		0.0021628	0.0237696
ENSG00000006534		ALDH3B1	aldehyde dehydrogenase 3 family, member B1	-1.7473		2.1128e-12	4.98392e-10
ENSG00000165795		NDRG2	NDRG family member 2	-1.74666		4.81974e-09	4.56096e-07
ENSG00000092529		CAPN3	calpain 3, (p94)	-1.74656		2.98619e-14	1.03414e-11
ENSG00000162976		PQLC3	PQ loop repeat containing 3	-1.74454		1.29333e-07	8.15925e-06
ENSG00000183395		PMCH	pro-melanin-concentrating hormone	-1.74289		8.70445e-06	0.000286508
ENSG00000172531		PPP1CA	protein phosphatase 1, catalytic subunit, alpha isozyme	-1.74192		1.69372e-09	1.83786e-07
ENSG00000171700		RGS19	regulator of G-protein signaling 19	-1.74116		0.00036985	0.00603797
ENSG00000180902		D2HGDH	D-2-hydroxyglutarate dehydrogenase	-1.73997		1.06971e-07	6.92289e-06
ENSG00000148053		NTRK2	neurotrophic tyrosine kinase, receptor, type 2	-1.73399		0.000277342	0.00478195
ENSG00000112655		PTK7	protein tyrosine kinase 7	-1.72991		5.61266e-07	2.82831e-05
ENSG00000131668		BARX1	BARX homeobox 1	-1.72903		0.00268489	0.0281105
ENSG00000252645		RNU7-111P	RNA, U7 small nuclear 111 pseudogene	-1.72886		0.000389902	0.00629371
ENSG00000130270		ATP8B3	ATPase, aminophospholipid transporter, class I, type 8B, member 3	-1.72781		8.26399e-06	0.000273949
ENSG00000100304		TTLL12	tubulin tyrosine ligase-like family, member 12	-1.72473		2.86461e-19	2.91411e-16
ENSG00000242498		C15orf38	chromosome 15 open reading frame 38	-1.72459		7.03005e-08	4.73808e-06
ENSG00000141556		TBCD	tubulin folding cofactor D	-1.72405		7.48366e-06	0.00025115
ENSG00000161860		SYCE2	synaptonemal complex central element protein 2	-1.71846		0.00061348	0.00903648
ENSG00000177098		SCN4B	sodium channel, voltage-gated, type IV, beta subunit	-1.71751		0.000961788	0.0127532
ENSG00000179085		DPM3	dolichyl-phosphate mannosyltransferase polypeptide 3	-1.71685		4.41013e-06	0.000161307
ENSG00000152784		PRDM8	PR domain containing 8	-1.71338		0.00064763	0.00941174
ENSG00000121753		BAI2	brain-specific angiogenesis inhibitor 2	-1.71202		6.94193e-05	0.00157808
ENSG00000132026		RTBDN	retbindin	-1.71083		0.00297583	0.0303104
ENSG00000105472		CLEC11A	C-type lectin domain family 11, member A	-1.7101		2.02859e-06	8.35906e-05
ENSG00000096696		DSP	desmoplakin	-1.70899		2.51441e-05	0.0006861
ENSG00000171603		CLSTN1	calsyntenin 1	-1.70672		3.60721e-08	2.64741e-06
ENSG00000144857		BOC	BOC cell adhesion associated, oncogene regulated	-1.70625		0.000104169	0.00217512
ENSG00000270225		RP11-475J5.4		-1.70603		0.000146266	0.00287351
ENSG00000164626		KCNK5	potassium channel, subfamily K, member 5	-1.70521		0.000520938	0.00791694
ENSG00000133265		HSPBP1	HSPA (heat shock 70kDa) binding protein, cytoplasmic cochaperone 1	-1.7052		2.46151e-05	0.000672791
ENSG00000180773		SLC36A4	solute carrier family 36 (proton/amino acid symporter), member 4	-1.7049		2.24049e-14	8.01481e-12
ENSG00000187244		BCAM	basal cell adhesion molecule (Lutheran blood group)	-1.70475		1.4537e-06	6.36906e-05
ENSG00000140848		CPNE2	copine II	-1.70003		6.4482e-10	7.86173e-08
ENSG00000236609		ZNF853	zinc finger protein 853	-1.6999		0.00161386	0.0190769
ENSG00000185585		OLFML2A	olfactomedin-like 2A	-1.69943		3.30804e-06	0.000127894
ENSG00000198712		MT-CO2	mitochondrially encoded cytochrome c oxidase II	-1.69922		5.68663e-08	3.96895e-06
ENSG00000112667		DNPH1	2'-deoxynucleoside 5'-phosphate N-hydrolase 1	-1.69838		0.000157262	0.00303999
ENSG00000240204		SMKR1	small lysine-rich protein 1	-1.69769		0.00265866	0.0279456
ENSG00000007312		CD79B	CD79b molecule, immunoglobulin-associated beta	-1.69523		0.00294967	0.0301608
ENSG00000112759		SLC29A1	solute carrier family 29 (equilibrative nucleoside transporter), member 1	-1.69278		5.62588e-11	9.02164e-09
ENSG00000060642		PIGV	phosphatidylinositol glycan anchor biosynthesis, class V	-1.6926		7.54167e-08	5.07239e-06
ENSG00000184227		ACOT1	acyl-CoA thioesterase 1	-1.69154		0.000198144	0.00365427
ENSG00000187583		PLEKHN1	pleckstrin homology domain containing, family N member 1	-1.69037		1.1741e-07	7.53854e-06
ENSG00000272434		RP13-131K19.6		-1.68964		3.77447e-07	2.02181e-05
ENSG00000169105		CHST14	carbohydrate (N-acetylgalactosamine 4-0) sulfotransferase 14	-1.68912		3.821e-07	2.0391e-05
ENSG00000141959		PFKL	phosphofructokinase, liver	-1.68782		3.87915e-10	4.99123e-08
ENSG00000197977		ELOVL2	ELOVL fatty acid elongase 2	-1.68692		5.28913e-11	8.52362e-09
ENSG00000187024		PTRH1	peptidyl-tRNA hydrolase 1 homolog (S. cerevisiae)	-1.6864		1.41557e-09	1.58355e-07
ENSG00000164434		FABP7	fatty acid binding protein 7, brain	-1.68287		1.02313e-06	4.71087e-05
ENSG00000086062		B4GALT1	UDP-Gal:betaGlcNAc beta 1,4- galactosyltransferase, polypeptide 1	-1.68083		8.04165e-15	3.31367e-12
ENSG00000109472		CPE	carboxypeptidase E	-1.67694		0.00192074	0.0217936
ENSG00000142494		SLC47A1	solute carrier family 47 (multidrug and toxin extrusion), member 1	-1.67438		4.66203e-07	2.40893e-05
ENSG00000258725		PRC1-AS1	PRC1 antisense RNA 1	-1.6696		6.35811e-05	0.00147419
ENSG00000132563		REEP2	receptor accessory protein 2	-1.66848		0.00127785	0.0159562
ENSG00000123992		DNPEP	aspartyl aminopeptidase	-1.66564		1.11326e-10	1.62512e-08
ENSG00000177706		FAM20C	family with sequence similarity 20, member C	-1.66557		2.70961e-05	0.000729578
ENSG00000104899		AMH	anti-Mullerian hormone	-1.66548		0.00224274	0.0244114
ENSG00000114405		C3orf14	chromosome 3 open reading frame 14	-1.66319		1.39277e-08	1.15366e-06
ENSG00000198865		CCDC152	coiled-coil domain containing 152	-1.66277		0.00389389	0.0371942
ENSG00000267532		MIR497HG	mir-497-195 cluster host gene (non-protein coding)	-1.66213		2.21675e-07	1.29091e-05
ENSG00000186314		PRELID2	PRELI domain containing 2	-1.66097		1.5901e-07	9.69338e-06
ENSG00000115255		REEP6	receptor accessory protein 6	-1.66064		3.74004e-06	0.000140914
ENSG00000198417		MT1F	metallothionein 1F	-1.66025		0.00153644	0.0184073
ENSG00000155367		PPM1J	protein phosphatase, Mg2+/Mn2+ dependent, 1J	-1.66018		9.80167e-06	0.000315916
ENSG00000233695		GAS6-AS1	GAS6 antisense RNA 1	-1.65845		0.00268268	0.0281105
ENSG00000100297		MCM5	minichromosome maintenance complex component 5	-1.65813		1.4223e-10	1.95359e-08
ENSG00000164109		MAD2L1	MAD2 mitotic arrest deficient-like 1 (yeast)	-1.65449		3.12783e-05	0.000825124
ENSG00000272979		RP11-647K16.1		-1.65352		0.00400607	0.0380147
ENSG00000130520		LSM4	LSM4 homolog, U6 small nuclear RNA associated (S. cerevisiae)	-1.64833		3.70763e-11	6.28617e-09
ENSG00000272931		RP5-943J3.2		-1.64778		0.0041911	0.03925
ENSG00000186897		C1QL4	complement component 1, q subcomponent-like 4	-1.64676		3.78181e-05	0.000961791
ENSG00000132031		MATN3	matrilin 3	-1.64351		0.000211749	0.00385303
ENSG00000197766		CFD	complement factor D (adipsin)	-1.64273		0.00387341	0.037042
ENSG00000267500		CTD-2006C1.6		-1.64273		0.00387341	0.037042
ENSG00000108733		PEX12	peroxisomal biogenesis factor 12	-1.63683		7.65358e-07	3.66393e-05
ENSG00000135636		DYSF	dysferlin	-1.63543		0.000299792	0.0050935
ENSG00000103490		PYCARD	PYD and CARD domain containing	-1.63538		0.000536474	0.00813028
ENSG00000171960		PPIH	peptidylprolyl isomerase H (cyclophilin H)	-1.63528		3.63879e-09	3.56142e-07
ENSG00000187642		C1orf170	chromosome 1 open reading frame 170	-1.63465		3.81864e-06	0.000143377
ENSG00000183153		GJD3	gap junction protein, delta 3, 31.9kDa	-1.63459		0.00404581	0.0382858
ENSG00000168135		KCNJ4	potassium inwardly-rectifying channel, subfamily J, member 4	-1.6341		0.00380119	0.0365338
ENSG00000261195		CTD-2380F24.1		-1.63394		0.000289823	0.00495255
ENSG00000243749		ZMYM6NB	ZMYM6 neighbor	-1.63336		0.00412815	0.038828
ENSG00000049769		PPP1R3F	protein phosphatase 1, regulatory subunit 3F	-1.63147		2.39307e-07	1.38615e-05
ENSG00000125901		MRPS26	mitochondrial ribosomal protein S26	-1.6308		1.36203e-05	0.000415931
ENSG00000134463		ECHDC3	enoyl CoA hydratase domain containing 3	-1.62949		3.29568e-09	3.29093e-07
ENSG00000141401		IMPA2	inositol(myo)-1(or 4)-monophosphatase 2	-1.62715		1.30592e-10	1.83193e-08
ENSG00000269978		RP11-338N10.3		-1.62524		0.00476859	0.0430656
ENSG00000196372		ASB13	ankyrin repeat and SOCS box containing 13	-1.62516		3.84513e-05	0.000975609
ENSG00000163357		DCST1	DC-STAMP domain containing 1	-1.62512		0.00474071	0.0428917
ENSG00000206567		AC022007.5		-1.62375		2.34617e-05	0.000646696
ENSG00000167798		C3P1	complement component 3 precursor pseudogene	-1.62349		0.00476919	0.0430656
ENSG00000261189		RP3-512B11.3		-1.62278		0.00464481	0.042259
ENSG00000156521		TYSND1	trypsin domain containing 1	-1.62034		2.40218e-05	0.00065768
ENSG00000181773		GPR3	G protein-coupled receptor 3	-1.61929		0.000100946	0.00212144
ENSG00000124935		SCGB1D2	secretoglobin, family 1D, member 2	-1.61825		0.0026892	0.0281393
ENSG00000131015		ULBP2	UL16 binding protein 2	-1.61803		3.70314e-07	2.0058e-05
ENSG00000138944		KIAA1644	KIAA1644	-1.6143		0.00154888	0.0185031
ENSG00000148334		PTGES2	prostaglandin E synthase 2	-1.61394		1.90476e-05	0.000546047
ENSG00000168078		PBK	PDZ binding kinase	-1.61311		0.00137932	0.0169247
ENSG00000168824		NSG1	Homo sapiens neuron specific gene family member 1 (NSG1), transcript variant 3, mRNA.	-1.61282		7.60737e-11	1.15721e-08
ENSG00000132591		ERAL1	Era-like 12S mitochondrial rRNA chaperone 1	-1.60972		1.3624e-06	6.0095e-05
ENSG00000229645		LINC00341	long intergenic non-protein coding RNA 341	-1.60777		1.88249e-05	0.000540872
ENSG00000204991		SPIRE2	spire-type actin nucleation factor 2	-1.60509		5.88358e-06	0.000204843
ENSG00000070404		FSTL3	follistatin-like 3 (secreted glycoprotein)	-1.60495		3.35626e-05	0.000872654
ENSG00000161547		SRSF2	serine/arginine-rich splicing factor 2	-1.6045		2.99255e-24	6.08853e-21
ENSG00000134470		IL15RA	interleukin 15 receptor, alpha	-1.60144		0.00465615	0.0423191
ENSG00000125816		NKX2-4	NK2 homeobox 4	-1.60004		0.000224065	0.00402483
ENSG00000188921		PTPLAD2	protein tyrosine phosphatase-like A domain containing 2	-1.59915		3.68893e-08	2.69855e-06
ENSG00000131477		RAMP2	receptor (G protein-coupled) activity modifying protein 2	-1.59888		0.000103886	0.00217199
ENSG00000240972		MIF	macrophage migration inhibitory factor (glycosylation-inhibiting factor)	-1.59554		1.09553e-05	0.000346578
ENSG00000120256		LRP11	low density lipoprotein receptor-related protein 11	-1.5942		7.17662e-10	8.62068e-08
ENSG00000221821		C6orf226	chromosome 6 open reading frame 226	-1.59252		0.000161521	0.00310207
ENSG00000146072		TNFRSF21	tumor necrosis factor receptor superfamily, member 21	-1.5895		1.17504e-14	4.50013e-12
ENSG00000184508		HDDC3	HD domain containing 3	-1.58938		3.83482e-07	2.03979e-05
ENSG00000141314		RHBDL3	rhomboid, veinlet-like 3 (Drosophila)	-1.58837		0.00553304	0.0481339
ENSG00000137628		DDX60	DEAD (Asp-Glu-Ala-Asp) box polypeptide 60	-1.58734		1.69371e-05	0.000497164
ENSG00000204856		FAM216A	family with sequence similarity 216, member A	-1.5856		2.70717e-07	1.54608e-05
ENSG00000253426		RP11-10A14.4	Uncharacterized protein	-1.58516		0.000304607	0.00516184
ENSG00000267323		SLC25A1P5	solute carrier family 25 (mitochondrial carrier; citrate transporter), member 1 pseudogene 5	-1.58506		0.000123958	0.00251571
ENSG00000167619		TMEM145	transmembrane protein 145	-1.58455		0.000299114	0.00508462
ENSG00000074317		SNCB	synuclein, beta	-1.58452		0.00363416	0.0353097
ENSG00000175221		MED16	mediator complex subunit 16	-1.5842		1.68737e-11	3.21222e-09
ENSG00000234166		ARHGEF19-AS1	ARHGEF19 antisense RNA 1	-1.58323		0.00320882	0.0320818
ENSG00000176438		SYNE3	spectrin repeat containing, nuclear envelope family member 3	-1.57891		0.000433974	0.00688407
ENSG00000158402		CDC25C	cell division cycle 25C	-1.57868		0.00301213	0.0306227
ENSG00000218537		AP000350.4	Uncharacterized protein	-1.57842		3.07476e-05	0.000814424
ENSG00000101997		CCDC22	coiled-coil domain containing 22	-1.57758		6.05033e-07	2.97068e-05
ENSG00000119673		ACOT2	acyl-CoA thioesterase 2	-1.57713		3.29532e-09	3.29093e-07
ENSG00000198901		PRC1	protein regulator of cytokinesis 1	-1.575		0.000237748	0.00421078
ENSG00000215692		AC114730.8		-1.57475		1.80651e-05	0.000523079
ENSG00000051180		RAD51	RAD51 recombinase	-1.57317		0.00201613	0.0225491
ENSG00000085999		RAD54L	RAD54-like (S. cerevisiae)	-1.57184		0.000670369	0.00969029
ENSG00000161921		CXCL16	chemokine (C-X-C motif) ligand 16	-1.57141		1.13412e-06	5.13478e-05
ENSG00000063761		ADCK1	aarF domain containing kinase 1	-1.57084		2.30526e-09	2.43647e-07
ENSG00000214026		MRPL23	mitochondrial ribosomal protein L23	-1.56939		9.55872e-07	4.43255e-05
ENSG00000197582		GPX1P1	glutathione peroxidase pseudogene 1	-1.56876		0.000413297	0.00661133
ENSG00000154102		C16orf74	chromosome 16 open reading frame 74	-1.5685		0.00269462	0.028187
ENSG00000143494		VASH2	vasohibin 2	-1.56777		0.0057177	0.0494102
ENSG00000168159		RNF187	ring finger protein 187	-1.56586		9.11812e-10	1.07156e-07
ENSG00000270956		RP11-65L3.4		-1.56526		0.00331329	0.0328146
ENSG00000143228		NUF2	NUF2, NDC80 kinetochore complex component	-1.56308		0.00112981	0.0144969
ENSG00000132646		PCNA	proliferating cell nuclear antigen	-1.56301		5.85747e-13	1.56294e-10
ENSG00000103056		SMPD3	sphingomyelin phosphodiesterase 3, neutral membrane (neutral sphingomyelinase II)	-1.563		0.000146184	0.00287351
ENSG00000101417		PXMP4	peroxisomal membrane protein 4, 24kDa	-1.56256		2.15113e-08	1.69551e-06
ENSG00000198015		MRPL42	mitochondrial ribosomal protein L42	-1.56155		1.37859e-09	1.5475e-07
ENSG00000247993		RP11-79P5.2		-1.56117		9.31402e-07	4.33342e-05
ENSG00000128266		GNAZ	guanine nucleotide binding protein (G protein), alpha z polypeptide	-1.55758		0.000266762	0.00462894
ENSG00000180447		GAS1	growth arrest-specific 1	-1.55734		4.74815e-07	2.44567e-05
ENSG00000224046		AC005076.5		-1.55658		0.00190481	0.021643
ENSG00000249310		APOBEC3B-AS1	APOBEC3B antisense RNA 1	-1.55549		0.00175467	0.020284
ENSG00000163626		COX18	COX18 cytochrome C oxidase assembly factor	-1.55512		1.27199e-10	1.79251e-08
ENSG00000267576		CTC-510F12.6		-1.5527		0.00480503	0.0432792
ENSG00000235106		LINC00094	long intergenic non-protein coding RNA 94	-1.55269		1.82387e-06	7.66097e-05
ENSG00000100302		RASD2	RASD family, member 2	-1.5525		0.000781315	0.0109441
ENSG00000093009		CDC45	cell division cycle 45	-1.55176		0.000335205	0.00557584
ENSG00000186918		ZNF395	zinc finger protein 395	-1.55146		5.03954e-07	2.56733e-05
ENSG00000228109		MFI2-AS1	MFI2 antisense RNA 1	-1.55131		5.42584e-12	1.14693e-09
ENSG00000107731		UNC5B	unc-5 homolog B (C. elegans)	-1.55107		0.00552653	0.048103
ENSG00000225377		RP5-1103G7.4		-1.5497		5.48208e-05	0.00130738
ENSG00000166965		RCCD1	RCC1 domain containing 1	-1.5482		1.30033e-05	0.00040047
ENSG00000159842		ABR	active BCR-related	-1.54797		7.74704e-13	2.01752e-10
ENSG00000267034		RP11-384O8.1		-1.54756		0.00088749	0.012045
ENSG00000269990		CTD-3074O7.12		-1.54692		5.01675e-05	0.00121964
ENSG00000213465		ARL2	ADP-ribosylation factor-like 2	-1.5448		5.7341e-05	0.00135459
ENSG00000138085		ATRAID	all-trans retinoic acid-induced differentiation factor	-1.5447		1.41672e-05	0.000429809
ENSG00000174721		FGFBP3	fibroblast growth factor binding protein 3	-1.54372		0.00296082	0.0302333
ENSG00000069812		HES2	hes family bHLH transcription factor 2	-1.54358		9.76239e-05	0.00206561
ENSG00000160401		C9orf117	chromosome 9 open reading frame 117	-1.54328		5.28113e-07	2.67367e-05
ENSG00000149809		TM7SF2	transmembrane 7 superfamily member 2	-1.54265		0.0011479	0.0146655
ENSG00000272760		RP11-5C23.1		-1.54262		0.00104199	0.0136389
ENSG00000230269		RP1-40E16.9		-1.54208		4.9521e-06	0.000178266
ENSG00000115163		CENPA	centromere protein A	-1.54191		0.000822471	0.0113497
ENSG00000088881		EBF4	early B-cell factor 4	-1.5419		0.00173321	0.0200573
ENSG00000162433		AK4	adenylate kinase 4	-1.54046		4.48026e-09	4.277e-07
ENSG00000154079		C6orf57	chromosome 6 open reading frame 57	-1.54032		0.000163692	0.0031382
ENSG00000049323		LTBP1	latent transforming growth factor beta binding protein 1	-1.54001		0.000293167	0.00499397
ENSG00000136379		ABHD17C	abhydrolase domain containing 17C	-1.53693		7.52953e-09	6.66057e-07
ENSG00000271888		RP11-560J1.2		-1.53651		0.00429702	0.0399546
ENSG00000242114		MTFP1	mitochondrial fission process 1	-1.53575		0.000459293	0.00720803
ENSG00000114251		WNT5A	wingless-type MMTV integration site family, member 5A	-1.53539		6.96428e-05	0.00158095
ENSG00000135097		MSI1	musashi RNA-binding protein 1	-1.53394		0.00129415	0.0160919
ENSG00000240771		ARHGEF25	Rho guanine nucleotide exchange factor (GEF) 25	-1.5326		2.23325e-08	1.74757e-06
ENSG00000075618		FSCN1	fascin homolog 1, actin-bundling protein (Strongylocentrotus purpuratus)	-1.53228		0.00105292	0.0137487
ENSG00000235663		SAPCD1-AS1	SAPCD1 antisense RNA 1	-1.53205		0.000838472	0.0115509
ENSG00000165480		SKA3	spindle and kinetochore associated complex subunit 3	-1.53199		0.00114687	0.0146655
ENSG00000214063		TSPAN4	tetraspanin 4	-1.53155		7.85075e-05	0.00174572
ENSG00000226944		RP1-120G22.11		-1.5307		8.8957e-06	0.00029133
ENSG00000069482		GAL	galanin/GMAP prepropeptide	-1.52922		0.00472882	0.0428199
ENSG00000143590		EFNA3	ephrin-A3	-1.52593		0.00019473	0.00359968
ENSG00000272564		RP11-548P2.2		-1.52541		0.00554005	0.048182
ENSG00000166823		MESP1	mesoderm posterior 1 homolog (mouse)	-1.52437		0.00204158	0.022781
ENSG00000160310		PRMT2	protein arginine methyltransferase 2	-1.52435		2.59958e-15	1.22644e-12
ENSG00000255135		RP11-111M22.3		-1.52413		1.59684e-05	0.000474287
ENSG00000169255		B3GALNT1	beta-1,3-N-acetylgalactosaminyltransferase 1 (globoside blood group)	-1.52397		2.5759e-07	1.4815e-05
ENSG00000120333		MRPS14	mitochondrial ribosomal protein S14	-1.52319		2.66034e-09	2.71056e-07
ENSG00000144199		FAHD2B	fumarylacetoacetate hydrolase domain containing 2B	-1.52289		7.34043e-06	0.000247108
ENSG00000156219		ART3	ADP-ribosyltransferase 3	-1.52213		6.65261e-06	0.000227721
ENSG00000250222		CTC-338M12.5		-1.52177		5.52256e-05	0.00131415
ENSG00000166851		PLK1	polo-like kinase 1	-1.52137		0.00473409	0.0428556
ENSG00000058056		USP13	ubiquitin specific peptidase 13 (isopeptidase T-3)	-1.52025		2.38878e-05	0.000654563
ENSG00000065057		NTHL1	nth endonuclease III-like 1 (E. coli)	-1.51892		4.39785e-08	3.18849e-06
ENSG00000228205		RP11-778D9.4		-1.51803		0.00264661	0.0278638
ENSG00000225855		RUSC1-AS1	RUSC1 antisense RNA 1	-1.51566		2.96094e-07	1.66307e-05
ENSG00000257285		RP11-298I3.1		-1.51424		0.000480448	0.00746981
ENSG00000160752		FDPS	farnesyl diphosphate synthase	-1.5123		3.75729e-07	2.02167e-05
ENSG00000265496		MIR1539	microRNA 1539	-1.51158		5.98327e-05	0.00140327
ENSG00000167900		TK1	thymidine kinase 1, soluble	-1.51089		0.00496441	0.0443122
ENSG00000231908		IDH1-AS1	IDH1 antisense RNA 1	-1.5102		0.000636479	0.00929951
ENSG00000106771		TMEM245	transmembrane protein 245	-1.51018		1.99942e-07	1.17698e-05
ENSG00000186665		C17orf58	chromosome 17 open reading frame 58	-1.5097		2.93977e-08	2.21524e-06
ENSG00000134986		NREP	neuronal regeneration related protein	-1.50812		7.25548e-14	2.38853e-11
ENSG00000130193		THEM6	thioesterase superfamily member 6	-1.5061		0.000688082	0.00988052
ENSG00000004059		ARF5	ADP-ribosylation factor 5	-1.5059		2.92347e-05	0.000779425
ENSG00000074370		ATP2A3	ATPase, Ca++ transporting, ubiquitous	-1.50552		0.000107921	0.00223769
ENSG00000136943		CTSV	cathepsin V	-1.50499		8.56921e-08	5.72799e-06
ENSG00000108479		GALK1	galactokinase 1	-1.50443		3.69954e-06	0.000140199
ENSG00000148985		PGAP2	post-GPI attachment to proteins 2	-1.50433		1.6378e-07	9.92839e-06
ENSG00000123179		EBPL	emopamil binding protein-like	-1.5033		1.91544e-07	1.13576e-05
ENSG00000042445		RETSAT	retinol saturase (all-trans-retinol 13,14-reductase)	-1.50086		1.84545e-12	4.38503e-10
ENSG00000100225		FBXO7	F-box protein 7	-1.49984		4.90994e-19	4.84343e-16
ENSG00000161682		FAM171A2	family with sequence similarity 171, member A2	-1.49938		1.4942e-05	0.000449543
ENSG00000167700		MFSD3	major facilitator superfamily domain containing 3	-1.49892		0.000516775	0.00786469
ENSG00000125611		CHCHD5	coiled-coil-helix-coiled-coil-helix domain containing 5	-1.49793		0.000153791	0.00298175
ENSG00000143815		LBR	lamin B receptor	-1.49747		6.97185e-10	8.43698e-08
ENSG00000258017		RP11-386G11.10		-1.49599		3.26451e-05	0.000852886
ENSG00000102003		SYP	synaptophysin	-1.49502		5.67017e-06	0.000198261
ENSG00000254682		RP11-660L16.2		-1.49434		1.487e-07	9.14444e-06
ENSG00000223802		CERS1	ceramide synthase 1	-1.49418		1.48109e-05	0.000446426
ENSG00000232859		LYRM9	LYR motif containing 9	-1.49346		0.000146604	0.00287667
ENSG00000101412		E2F1	E2F transcription factor 1	-1.49344		0.000172346	0.00326755
ENSG00000165752		STK32C	serine/threonine kinase 32C	-1.49237		2.12997e-09	2.28082e-07
ENSG00000166924		NYAP1	neuronal tyrosine-phosphorylated phosphoinositide-3-kinase adaptor 1	-1.49106		0.00150045	0.0180734
ENSG00000132341		RAN	RAN, member RAS oncogene family	-1.49048		1.32657e-08	1.10445e-06
ENSG00000110011		DNAJC4	DnaJ (Hsp40) homolog, subfamily C, member 4	-1.49025		2.11398e-06	8.66705e-05
ENSG00000125878		TCF15	transcription factor 15 (basic helix-loop-helix)	-1.48862		0.00163502	0.0192359
ENSG00000253320		KB-1507C5.2	HCG15011, isoform CRA_a; Protein LOC100996457	-1.48698		0.00257208	0.0272569
ENSG00000100162		CENPM	centromere protein M	-1.48408		0.00011206	0.00230733
ENSG00000140853		NLRC5	NLR family, CARD domain containing 5	-1.48383		0.00118114	0.0150018
ENSG00000146242		TPBG	trophoblast glycoprotein	-1.48276		7.07221e-07	3.41575e-05
ENSG00000134146		DPH6	diphthamine biosynthesis 6	-1.48263		1.95343e-08	1.55477e-06
ENSG00000167513		CDT1	chromatin licensing and DNA replication factor 1	-1.48206		4.0836e-07	2.15451e-05
ENSG00000121440		PDZRN3	PDZ domain containing ring finger 3	-1.48148		8.66097e-10	1.02898e-07
ENSG00000127585		FBXL16	F-box and leucine-rich repeat protein 16	-1.48011		0.000208303	0.00380309
ENSG00000070423		RNF126	ring finger protein 126	-1.47965		4.88227e-08	3.49302e-06
ENSG00000197181		PIWIL2	piwi-like RNA-mediated gene silencing 2	-1.47944		9.8773e-05	0.00208519
ENSG00000234793		AC114730.7		-1.47933		0.00188806	0.0214902
ENSG00000157766		ACAN	aggrecan	-1.47727		1.0026e-05	0.000321869
ENSG00000101400		SNTA1	syntrophin, alpha 1	-1.47501		3.0654e-05	0.000812606
ENSG00000128951		DUT	deoxyuridine triphosphatase	-1.47462		1.97688e-06	8.17703e-05
ENSG00000077782		FGFR1	fibroblast growth factor receptor 1	-1.47449		2.20142e-06	8.9367e-05
ENSG00000103018		CYB5B	cytochrome b5 type B (outer mitochondrial membrane)	-1.47413		3.85136e-11	6.49602e-09
ENSG00000152315		KCNK13	potassium channel, subfamily K, member 13	-1.47212		7.52073e-07	3.62163e-05
ENSG00000105202		FBL	fibrillarin	-1.47066		3.2509e-07	1.79064e-05
ENSG00000157782		CABP1	calcium binding protein 1	-1.46854		0.00365123	0.0354484
ENSG00000170312		CDK1	cyclin-dependent kinase 1	-1.46691		0.00051468	0.00785378
ENSG00000124570		SERPINB6	serpin peptidase inhibitor, clade B (ovalbumin), member 6	-1.4653		9.04613e-06	0.000295959
ENSG00000127561		SYNGR3	synaptogyrin 3	-1.46441		0.0021357	0.0235572
ENSG00000213160		KLHL23	kelch-like family member 23	-1.46428		1.19182e-07	7.6073e-06
ENSG00000182379		NXPH4	neurexophilin 4	-1.4624		3.02455e-07	1.68882e-05
ENSG00000125821		DTD1	D-tyrosyl-tRNA deacylase 1	-1.46171		4.68966e-10	5.98677e-08
ENSG00000101220		C20orf27	chromosome 20 open reading frame 27	-1.4612		1.0943e-05	0.000346526
ENSG00000135454		B4GALNT1	beta-1,4-N-acetyl-galactosaminyl transferase 1	-1.46099		0.00476893	0.0430656
ENSG00000236213		AC006369.2		-1.45979		2.15705e-05	0.000605332
ENSG00000067836		ROGDI	rogdi homolog (Drosophila)	-1.45696		1.44679e-05	0.000437303
ENSG00000204394		VARS	valyl-tRNA synthetase	-1.45693		3.19535e-07	1.76602e-05
ENSG00000188042		ARL4C	ADP-ribosylation factor-like 4C	-1.45655		6.71074e-11	1.05026e-08
ENSG00000077498		TYR	tyrosinase	-1.45631		5.14911e-08	3.65183e-06
ENSG00000151640		DPYSL4	dihydropyrimidinase-like 4	-1.45629		0.000241233	0.00426554
ENSG00000144354		CDCA7	cell division cycle associated 7	-1.45466		8.6295e-05	0.00187153
ENSG00000122068		FYTTD1	forty-two-three domain containing 1	-1.45428		2.43605e-08	1.89262e-06
ENSG00000166803		KIAA0101	KIAA0101	-1.45406		0.00473998	0.0428917
ENSG00000154930		ACSS1	acyl-CoA synthetase short-chain family member 1	-1.45332		2.82479e-06	0.000111057
ENSG00000058091		CDK14	cyclin-dependent kinase 14	-1.45315		0.000558627	0.00841119
ENSG00000164414		SLC35A1	solute carrier family 35 (CMP-sialic acid transporter), member A1	-1.44971		2.64198e-08	2.0332e-06
ENSG00000142089		IFITM3	interferon induced transmembrane protein 3	-1.44871		0.00119784	0.0151724
ENSG00000196126		HLA-DRB1	major histocompatibility complex, class II, DR beta 1	-1.44854		0.00452089	0.0414559
ENSG00000169230		PRELID1	PRELI domain containing 1	-1.44818		9.52782e-07	4.42453e-05
ENSG00000130768		SMPDL3B	sphingomyelin phosphodiesterase, acid-like 3B	-1.44809		0.000256984	0.00448078
ENSG00000214717		ZBED1	zinc finger, BED-type containing 1	-1.44768		1.45241e-13	4.3778e-11
ENSG00000133119		RFC3	replication factor C (activator 1) 3, 38kDa	-1.44721		5.84533e-07	2.9072e-05
ENSG00000145494		NDUFS6	NADH dehydrogenase (ubiquinone) Fe-S protein 6, 13kDa (NADH-coenzyme Q reductase)	-1.44528		5.09488e-07	2.59146e-05
ENSG00000126457		PRMT1	protein arginine methyltransferase 1	-1.44485		0.000283453	0.00486221
ENSG00000169683		LRRC45	leucine rich repeat containing 45	-1.44412		2.02031e-05	0.000573885
ENSG00000145912		NHP2	NHP2 ribonucleoprotein	-1.44392		2.98993e-05	0.00079454
ENSG00000152253		SPC25	SPC25, NDC80 kinetochore complex component	-1.44118		0.000949042	0.0126202
ENSG00000161677		JOSD2	Josephin domain containing 2	-1.44034		0.00139341	0.0170589
ENSG00000178999		AURKB	aurora kinase B	-1.44016		0.00346422	0.0339773
ENSG00000124006		OBSL1	obscurin-like 1	-1.44012		2.37556e-05	0.000651488
ENSG00000120055		C10orf95	chromosome 10 open reading frame 95	-1.43991		0.00134314	0.0165556
ENSG00000126787		DLGAP5	discs, large (Drosophila) homolog-associated protein 5	-1.43966		0.00423475	0.0395791
ENSG00000041353		RAB27B	RAB27B, member RAS oncogene family	-1.43949		2.44613e-05	0.00066915
ENSG00000254829		RP11-7I15.3		-1.43936		2.21739e-05	0.000617475
ENSG00000186907		RTN4RL2	reticulon 4 receptor-like 2	-1.43928		5.19392e-07	2.63772e-05
ENSG00000163251		FZD5	frizzled family receptor 5	-1.43721		8.95126e-07	4.18664e-05
ENSG00000268863		AC135048.1	Uncharacterized protein	-1.43647		0.00573132	0.0494885
ENSG00000154328		NEIL2	nei endonuclease VIII-like 2 (E. coli)	-1.43616		4.98752e-06	0.000178266
ENSG00000065328		MCM10	minichromosome maintenance complex component 10	-1.43612		0.00218196	0.0239398
ENSG00000071539		TRIP13	thyroid hormone receptor interactor 13	-1.43327		3.47967e-05	0.000898997
ENSG00000089053		ANAPC5	anaphase promoting complex subunit 5	-1.43143		5.02567e-18	4.19488e-15
ENSG00000160298		C21orf58	chromosome 21 open reading frame 58	-1.43103		0.000411456	0.00658512
ENSG00000166123		GPT2	glutamic pyruvate transaminase (alanine aminotransferase) 2	-1.42995		1.05656e-11	2.07194e-09
ENSG00000180089		TMEM86B	transmembrane protein 86B	-1.42946		0.000145764	0.00286711
ENSG00000164120		HPGD	hydroxyprostaglandin dehydrogenase 15-(NAD)	-1.42914		3.77617e-07	2.02181e-05
ENSG00000090932		DLL3	delta-like 3 (Drosophila)	-1.42645		0.00159128	0.0188985
ENSG00000138286		FAM149B1	family with sequence similarity 149, member B1	-1.42511		1.1542e-08	9.78456e-07
ENSG00000143476		DTL	denticleless E3 ubiquitin protein ligase homolog (Drosophila)	-1.42495		5.77706e-05	0.00136276
ENSG00000127564		PKMYT1	protein kinase, membrane associated tyrosine/threonine 1	-1.42373		5.07806e-05	0.00122996
ENSG00000186283		TOR3A	torsin family 3, member A	-1.42306		1.9403e-07	1.14841e-05
ENSG00000268332		AL035406.1	Uncharacterized protein	-1.41833		1.82467e-05	0.000527049
ENSG00000219438		FAM19A5	family with sequence similarity 19 (chemokine (C-C motif)-like), member A5	-1.41617		0.000196439	0.00362922
ENSG00000171729		TMEM51	transmembrane protein 51	-1.41552		6.82308e-09	6.09707e-07
ENSG00000173409		ARV1	ARV1 homolog (S. cerevisiae)	-1.41478		5.1039e-06	0.000181383
ENSG00000271989		RP4-736L20.3		-1.41253		0.00512163	0.0454166
ENSG00000077942		FBLN1	fibulin 1	-1.41126		5.69379e-08	3.96895e-06
ENSG00000123416		TUBA1B	tubulin, alpha 1b	-1.41114		0.000102391	0.00214349
ENSG00000174307		PHLDA3	pleckstrin homology-like domain, family A, member 3	-1.41013		1.02991e-05	0.000329016
ENSG00000163701		IL17RE	interleukin 17 receptor E	-1.40707		0.00176211	0.0203411
ENSG00000105135		ILVBL	ilvB (bacterial acetolactate synthase)-like	-1.40573		1.10757e-05	0.000350044
ENSG00000101003		GINS1	GINS complex subunit 1 (Psf1 homolog)	-1.40508		2.48739e-08	1.92333e-06
ENSG00000116133		DHCR24	24-dehydrocholesterol reductase	-1.40486		3.72894e-06	0.000140658
ENSG00000177042		TMEM80	transmembrane protein 80	-1.40343		4.34556e-06	0.000159303
ENSG00000103254		FAM173A	family with sequence similarity 173, member A	-1.40284		8.14385e-05	0.00179855
ENSG00000183741		CBX6	chromobox homolog 6	-1.40196		6.83633e-09	6.09707e-07
ENSG00000015676		NUDCD3	NudC domain containing 3	-1.40156		2.43923e-22	4.41134e-19
ENSG00000094631		HDAC6	histone deacetylase 6	-1.40038		6.12736e-09	5.52777e-07
ENSG00000138376		BARD1	BRCA1 associated RING domain 1	-1.3952		0.00011701	0.00238961
ENSG00000233276		GPX1	glutathione peroxidase 1	-1.3948		0.000235362	0.00418445
ENSG00000214274		ANG	angiogenin, ribonuclease, RNase A family, 5	-1.39469		0.000802726	0.0111576
ENSG00000120837		NFYB	nuclear transcription factor Y, beta	-1.39417		2.19627e-07	1.28131e-05
ENSG00000183763		TRAIP	TRAF interacting protein	-1.39406		0.000278564	0.00479286
ENSG00000261759		RP11-626G11.3		-1.39249		2.5971e-09	2.67542e-07
ENSG00000262877		RP11-1055B8.4		-1.39125		1.54204e-05	0.000460955
ENSG00000120437		ACAT2	acetyl-CoA acetyltransferase 2	-1.39113		1.81299e-07	1.08291e-05
ENSG00000106004		HOXA5	homeobox A5	-1.39071		4.12315e-06	0.000152178
ENSG00000221949		C12orf61	chromosome 12 open reading frame 61	-1.38783		0.00359897	0.0350246
ENSG00000174371		EXO1	exonuclease 1	-1.38616		0.000174099	0.00329121
ENSG00000003147		ICA1	islet cell autoantigen 1, 69kDa	-1.38463		1.72803e-05	0.000505869
ENSG00000149182		ARFGAP2	ADP-ribosylation factor GTPase activating protein 2	-1.38338		2.96384e-08	2.22822e-06
ENSG00000146410		MTFR2	mitochondrial fission regulator 2	-1.38212		1.15752e-05	0.000363012
ENSG00000164818		HEATR2	HEAT repeat containing 2	-1.37999		8.7659e-09	7.62985e-07
ENSG00000134716		CYP2J2	cytochrome P450, family 2, subfamily J, polypeptide 2	-1.37982		0.00148291	0.0179254
ENSG00000169223		LMAN2	lectin, mannose-binding 2	-1.37877		2.1454e-05	0.00060258
ENSG00000231121		RP1-34H18.1		-1.3775		0.00311381	0.031382
ENSG00000144744		UBA3	ubiquitin-like modifier activating enzyme 3	-1.37725		9.18973e-12	1.86971e-09
ENSG00000172638		EFEMP2	EGF containing fibulin-like extracellular matrix protein 2	-1.37675		0.00054593	0.00825036
ENSG00000117016		RIMS3	regulating synaptic membrane exocytosis 3	-1.37434		0.00105507	0.0137604
ENSG00000133083		DCLK1	doublecortin-like kinase 1	-1.37419		5.28875e-05	0.00127341
ENSG00000182165		TP53TG1	TP53 target 1 (non-protein coding)	-1.37398		5.47115e-05	0.00130669
ENSG00000143363		PRUNE	prune exopolyphosphatase	-1.37249		5.07879e-09	4.76455e-07
ENSG00000123472		ATPAF1	ATP synthase mitochondrial F1 complex assembly factor 1	-1.37248		2.25564e-09	2.39179e-07
ENSG00000171517		LPAR3	lysophosphatidic acid receptor 3	-1.37204		1.55972e-05	0.000464374
ENSG00000267100		ILF3-AS1	ILF3 antisense RNA 1 (head to head)	-1.37182		8.23976e-05	0.00181236
ENSG00000106605		BLVRA	biliverdin reductase A	-1.36966		4.75798e-07	2.44687e-05
ENSG00000122952		ZWINT	ZW10 interacting kinetochore protein	-1.36963		0.00278782	0.0288669
ENSG00000160703		NLRX1	NLR family member X1	-1.36596		3.02031e-05	0.000801306
ENSG00000169446		MMGT1	membrane magnesium transporter 1	-1.3657		1.43718e-09	1.60221e-07
ENSG00000205444		RP4-529N6.1		-1.36534		5.45387e-09	5.05812e-07
ENSG00000184497		TMEM255B	transmembrane protein 255B	-1.36463		5.87029e-05	0.00138275
ENSG00000001461		NIPAL3	NIPA-like domain containing 3	-1.36353		1.2125e-09	1.38981e-07
ENSG00000163933		RFT1	RFT1 homolog (S. cerevisiae)	-1.36308		1.12482e-08	9.58538e-07
ENSG00000136270		TBRG4	transforming growth factor beta regulator 4	-1.36198		1.29865e-06	5.75952e-05
ENSG00000101144		BMP7	bone morphogenetic protein 7	-1.36135		9.66012e-28	4.24775e-24
ENSG00000100889		PCK2	phosphoenolpyruvate carboxykinase 2 (mitochondrial)	-1.36044		5.03529e-10	6.30438e-08
ENSG00000006756		ARSD	arylsulfatase D	-1.35956		9.44715e-06	0.000308458
ENSG00000259716		RP5-977B1.11		-1.35893		0.00165719	0.0194315
ENSG00000131435		PDLIM4	PDZ and LIM domain 4	-1.35877		3.33254e-05	0.000867872
ENSG00000184900		SUMO3	small ubiquitin-like modifier 3	-1.35799		6.69866e-07	3.24496e-05
ENSG00000235162		C12orf75	chromosome 12 open reading frame 75	-1.35766		2.80212e-07	1.58503e-05
ENSG00000146918		NCAPG2	non-SMC condensin II complex, subunit G2	-1.3571		0.000756383	0.010673
ENSG00000019582		CD74	CD74 molecule, major histocompatibility complex, class II invariant chain	-1.35457		1.18629e-06	5.33387e-05
ENSG00000156509		FBXO43	F-box protein 43	-1.35455		0.00207685	0.0230901
ENSG00000140522		RLBP1	retinaldehyde binding protein 1	-1.35317		5.39202e-05	0.00129064
ENSG00000011638		TMEM159	transmembrane protein 159	-1.35316		1.00239e-07	6.53924e-06
ENSG00000196839		ADA	adenosine deaminase	-1.35269		0.000491491	0.00759711
ENSG00000108106		UBE2S	ubiquitin-conjugating enzyme E2S	-1.35076		0.00146493	0.0177522
ENSG00000175711		B3GNTL1	UDP-GlcNAc:betaGal beta-1,3-N-acetylglucosaminyltransferase-like 1	-1.34889		0.000148862	0.00291046
ENSG00000104147		OIP5	Opa interacting protein 5	-1.34835		0.00130723	0.0162297
ENSG00000164211		STARD4	StAR-related lipid transfer (START) domain containing 4	-1.34829		1.31136e-13	4.02723e-11
ENSG00000203760		CENPW	centromere protein W	-1.34778		0.00417208	0.0391168
ENSG00000119915		ELOVL3	ELOVL fatty acid elongase 3	-1.3451		0.000344837	0.00569532
ENSG00000176890		TYMS	thymidylate synthetase	-1.34315		0.00138259	0.0169584
ENSG00000117593		DARS2	aspartyl-tRNA synthetase 2, mitochondrial	-1.34236		7.29249e-16	3.89168e-13
ENSG00000075624		ACTB	actin, beta	-1.34198		6.32343e-08	4.31544e-06
ENSG00000157456		CCNB2	cyclin B2	-1.34117		0.00282579	0.0292025
ENSG00000158715		SLC45A3	solute carrier family 45, member 3	-1.34115		6.68114e-07	3.2413e-05
ENSG00000196411		EPHB4	EPH receptor B4	-1.33989		2.67012e-11	4.82891e-09
ENSG00000237649		KIFC1	kinesin family member C1	-1.33976		0.00329974	0.032729
ENSG00000197191		C9orf169	chromosome 9 open reading frame 169	-1.33971		0.00331898	0.0328597
ENSG00000118960		HS1BP3	HCLS1 binding protein 3	-1.33964		7.56847e-11	1.1567e-08
ENSG00000198934		MAGEE1	melanoma antigen family E, 1	-1.33702		0.00213135	0.0235272
ENSG00000163923		RPL39L	ribosomal protein L39-like	-1.33692		2.7459e-06	0.000108217
ENSG00000170473		WIBG	within bgcn homolog (Drosophila)	-1.33551		1.0089e-05	0.000323255
ENSG00000138180		CEP55	centrosomal protein 55kDa	-1.3339		0.00484493	0.043551
ENSG00000183023		SLC8A1	solute carrier family 8 (sodium/calcium exchanger), member 1	-1.33329		0.00138717	0.0170018
ENSG00000100075		SLC25A1	solute carrier family 25 (mitochondrial carrier; citrate transporter), member 1	-1.33319		1.12633e-07	7.27486e-06
ENSG00000002587		HS3ST1	heparan sulfate (glucosamine) 3-O-sulfotransferase 1	-1.33283		0.00150264	0.0180833
ENSG00000169908		TM4SF1	transmembrane 4 L six family member 1	-1.33261		5.16177e-06	0.000182841
ENSG00000149476		DAK	dihydroxyacetone kinase 2 homolog (S. cerevisiae)	-1.33216		1.23591e-05	0.000384632
ENSG00000140939		NOL3	nucleolar protein 3 (apoptosis repressor with CARD domain)	-1.33194		5.82797e-08	4.02959e-06
ENSG00000164967		RPP25L	ribonuclease P/MRP 25kDa subunit-like	-1.33184		1.28027e-06	5.69447e-05
ENSG00000141854		hsa-mir-1199	hsa-mir-1199	-1.3317		0.00132605	0.0164008
ENSG00000105518		TMEM205	transmembrane protein 205	-1.33159		0.000119496	0.00243425
ENSG00000052802		MSMO1	methylsterol monooxygenase 1	-1.33156		1.11283e-06	5.05246e-05
ENSG00000188677		PARVB	parvin, beta	-1.33133		1.64994e-06	7.10457e-05
ENSG00000254452		RP11-867G23.4		-1.33124		8.11813e-08	5.44885e-06
ENSG00000105642		KCNN1	potassium intermediate/small conductance calcium-activated channel, subfamily N, member 1	-1.3312		0.00582067	0.0499948
ENSG00000139428		MMAB	methylmalonic aciduria (cobalamin deficiency) cblB type	-1.33049		1.78379e-06	7.52486e-05
ENSG00000118513		MYB	v-myb avian myeloblastosis viral oncogene homolog	-1.33005		0.000740115	0.0104843
ENSG00000188342		GTF2F2	general transcription factor IIF, polypeptide 2, 30kDa	-1.32863		1.06369e-05	0.000338146
ENSG00000186998		EMID1	EMI domain containing 1	-1.32857		0.00212751	0.0234929
ENSG00000091651		ORC6	origin recognition complex, subunit 6	-1.32551		8.47191e-05	0.00184472
ENSG00000049245		VAMP3	vesicle-associated membrane protein 3	-1.32533		1.63766e-09	1.78297e-07
ENSG00000168763		CNNM3	cyclin M3	-1.32344		5.40366e-06	0.000189963
ENSG00000198355		PIM3	pim-3 oncogene	-1.32181		3.73804e-07	2.01465e-05
ENSG00000100364		KIAA0930	KIAA0930	-1.32134		1.96699e-05	0.000559716
ENSG00000213347		MXD3	MAX dimerization protein 3	-1.32094		5.38617e-05	0.00129064
ENSG00000260442		RP11-22P6.3		-1.32003		0.00105038	0.0137211
ENSG00000265681		RPL17	ribosomal protein L17	-1.31988		3.2578e-09	3.27319e-07
ENSG00000184990		SIVA1	SIVA1, apoptosis-inducing factor	-1.31746		4.87175e-06	0.000175626
ENSG00000161671		EMC10	ER membrane protein complex subunit 10	-1.31664		0.000201732	0.00371016
ENSG00000181744		C3orf58	chromosome 3 open reading frame 58	-1.31631		7.64386e-07	3.66393e-05
ENSG00000073350		LLGL2	lethal giant larvae homolog 2 (Drosophila)	-1.31624		4.6287e-05	0.00114319
ENSG00000258670		RP11-1042B17.3		-1.3159		0.00128496	0.0160204
ENSG00000180592		SKIDA1	SKI/DACH domain containing 1	-1.31565		0.00376653	0.0363073
ENSG00000164362		TERT	telomerase reverse transcriptase	-1.31556		0.00461653	0.0420769
ENSG00000233033		CASK-AS1	CASK antisense RNA 1	-1.31527		0.00133435	0.0164784
ENSG00000174374		WBSCR16	Williams-Beuren syndrome chromosome region 16	-1.31464		6.0113e-08	4.13712e-06
ENSG00000154920		EME1	essential meiotic structure-specific endonuclease 1	-1.31442		2.36011e-09	2.47834e-07
ENSG00000112029		FBXO5	F-box protein 5	-1.31275		0.00136331	0.0167661
ENSG00000171450		CDK5R2	cyclin-dependent kinase 5, regulatory subunit 2 (p39)	-1.31167		0.000391487	0.00631207
ENSG00000211584		SLC48A1	solute carrier family 48 (heme transporter), member 1	-1.30849		9.53603e-06	0.000310116
ENSG00000236723		RP5-1024G6.2		-1.30755		0.000213626	0.00387635
ENSG00000105649		RAB3A	RAB3A, member RAS oncogene family	-1.30739		4.64947e-05	0.00114662
ENSG00000242259		C22orf39	chromosome 22 open reading frame 39	-1.30673		5.04028e-06	0.000179594
ENSG00000162373		BEND5	BEN domain containing 5	-1.30663		0.00146531	0.0177522
ENSG00000180011		ZADH2	zinc binding alcohol dehydrogenase domain containing 2	-1.30532		2.34222e-09	2.46751e-07
ENSG00000112357		PEX7	peroxisomal biogenesis factor 7	-1.30514		2.12648e-05	0.000598279
ENSG00000174748		RPL15	ribosomal protein L15	-1.30457		8.5372e-05	0.00185646
ENSG00000111843		TMEM14C	transmembrane protein 14C	-1.30277		1.3544e-05	0.00041399
ENSG00000173404		INSM1	insulinoma-associated 1	-1.30145		0.00260169	0.0275066
ENSG00000067221		STOML1	stomatin (EPB72)-like 1	-1.3011		5.3211e-05	0.00127849
ENSG00000213551		DNAJC9	DnaJ (Hsp40) homolog, subfamily C, member 9	-1.29824		8.56915e-07	4.04278e-05
ENSG00000086848		ALG9	ALG9, alpha-1,2-mannosyltransferase	-1.29692		5.33452e-08	3.7751e-06
ENSG00000156515		HK1	hexokinase 1	-1.29661		3.13877e-08	2.33813e-06
ENSG00000174032		SLC25A30	solute carrier family 25, member 30	-1.29589		1.17863e-08	9.93988e-07
ENSG00000100632		ERH	enhancer of rudimentary homolog (Drosophila)	-1.2958		1.3152e-06	5.8092e-05
ENSG00000169738		DCXR	dicarbonyl/L-xylulose reductase	-1.29568		0.000792563	0.0110494
ENSG00000172349		IL16	interleukin 16	-1.29554		5.07692e-05	0.00122996
ENSG00000267984		CTD-2616J11.9		-1.29524		0.000230113	0.00411361
ENSG00000162723		SLAMF9	SLAM family member 9	-1.29507		0.00274204	0.028509
ENSG00000134824		FADS2	fatty acid desaturase 2	-1.2942		0.000684673	0.00984894
ENSG00000228288		PCAT6	prostate cancer associated transcript 6 (non-protein coding)	-1.29383		5.22124e-06	0.000184546
ENSG00000259985		RP11-549B18.1		-1.29382		0.000152833	0.00297026
ENSG00000166816		LDHD	lactate dehydrogenase D	-1.29331		0.0031125	0.0313794
ENSG00000196850		PPTC7	PTC7 protein phosphatase homolog (S. cerevisiae)	-1.2933		2.54535e-09	2.6335e-07
ENSG00000055163		CYFIP2	cytoplasmic FMR1 interacting protein 2	-1.29319		7.38842e-05	0.00165644
ENSG00000197905		TEAD4	TEA domain family member 4	-1.29223		5.0366e-07	2.56733e-05
ENSG00000164694		FNDC1	fibronectin type III domain containing 1	-1.29185		0.000260628	0.00453945
ENSG00000143554		SLC27A3	solute carrier family 27 (fatty acid transporter), member 3	-1.29077		0.000591183	0.00880608
ENSG00000162302		RPS6KA4	ribosomal protein S6 kinase, 90kDa, polypeptide 4	-1.29068		8.41394e-05	0.00183455
ENSG00000143578		CREB3L4	cAMP responsive element binding protein 3-like 4	-1.29035		4.76393e-05	0.00116954
ENSG00000014138		POLA2	polymerase (DNA directed), alpha 2, accessory subunit	-1.2897		1.54411e-05	0.000461151
ENSG00000163888		CAMK2N2	calcium/calmodulin-dependent protein kinase II inhibitor 2	-1.2888		0.00414811	0.0389619
ENSG00000077152		UBE2T	ubiquitin-conjugating enzyme E2T (putative)	-1.28617		0.000184976	0.00345468
ENSG00000101230		ISM1	isthmin 1, angiogenesis inhibitor	-1.28561		0.000206978	0.00378525
ENSG00000137310		TCF19	transcription factor 19	-1.28552		0.000439736	0.00695565
ENSG00000248487		ABHD14A	abhydrolase domain containing 14A	-1.28541		1.73614e-05	0.000507786
ENSG00000112238		PRDM13	PR domain containing 13	-1.28419		0.00183528	0.0210218
ENSG00000137700		SLC37A4	solute carrier family 37 (glucose-6-phosphate transporter), member 4	-1.28338		0.000927756	0.0124234
ENSG00000162144		CYB561A3	cytochrome b561 family, member A3	-1.28202		0.000147195	0.00288652
ENSG00000205138		SDHAF1	succinate dehydrogenase complex assembly factor 1	-1.28181		0.000159552	0.00307512
ENSG00000125246		CLYBL	citrate lyase beta like	-1.28138		0.00151926	0.0182362
ENSG00000121764		HCRTR1	hypocretin (orexin) receptor 1	-1.28127		0.00094242	0.0125526
ENSG00000198937		CCDC167	coiled-coil domain containing 167	-1.28079		6.60174e-05	0.00151877
ENSG00000261135		RP4-798A10.7		-1.27883		0.000706762	0.0100997
ENSG00000119782		FKBP1B	FK506 binding protein 1B, 12.6 kDa	-1.27881		0.000358734	0.00588306
ENSG00000113532		ST8SIA4	ST8 alpha-N-acetyl-neuraminide alpha-2,8-sialyltransferase 4	-1.27806		0.000156801	0.00303469
ENSG00000065054		SLC9A3R2	solute carrier family 9, subfamily A (NHE3, cation proton antiporter 3), member 3 regulator 2	-1.278		0.0016343	0.0192359
ENSG00000126878		AIF1L	allograft inflammatory factor 1-like	-1.27728		0.000773002	0.0108557
ENSG00000173207		CKS1B	CDC28 protein kinase regulatory subunit 1B	-1.27543		0.000163376	0.00313399
ENSG00000174903		RAB1B	RAB1B, member RAS oncogene family	-1.27538		2.65511e-08	2.03848e-06
ENSG00000169992		NLGN2	neuroligin 2	-1.27501		5.23744e-06	0.000184824
ENSG00000090013		BLVRB	biliverdin reductase B (flavin reductase (NADPH))	-1.27491		6.86187e-05	0.00156425
ENSG00000105668		UPK1A	uroplakin 1A	-1.27418		0.000312732	0.00528301
ENSG00000138642		HERC6	HECT and RLD domain containing E3 ubiquitin protein ligase family member 6	-1.27349		0.00326392	0.0324231
ENSG00000086205		FOLH1	folate hydrolase (prostate-specific membrane antigen) 1	-1.27283		0.00439416	0.0406702
ENSG00000173621		LRFN4	leucine rich repeat and fibronectin type III domain containing 4	-1.27251		0.00354367	0.0345732
ENSG00000144120		TMEM177	transmembrane protein 177	-1.27162		3.43634e-05	0.000890629
ENSG00000145817		YIPF5	Yip1 domain family, member 5	-1.27091		1.346e-07	8.4262e-06
ENSG00000173698		GPR64	G protein-coupled receptor 64	-1.26966		0.00539082	0.0472121
ENSG00000114646		CSPG5	chondroitin sulfate proteoglycan 5 (neuroglycan C)	-1.26939		0.00012889	0.00259316
ENSG00000144554		FANCD2	Fanconi anemia, complementation group D2	-1.26913		0.00042667	0.00678192
ENSG00000069974		RAB27A	RAB27A, member RAS oncogene family	-1.26859		6.84224e-12	1.42779e-09
ENSG00000266527		RP11-138P22.1		-1.26855		0.00197865	0.0222491
ENSG00000145386		CCNA2	cyclin A2	-1.26769		0.00457672	0.0418651
ENSG00000119862		LGALSL	lectin, galactoside-binding-like	-1.26548		1.15331e-09	1.32664e-07
ENSG00000272902		RP11-299H21.1		-1.26512		0.00188201	0.0214437
ENSG00000123737		EXOSC9	exosome component 9	-1.2636		1.92137e-09	2.07107e-07
ENSG00000149474		CSRP2BP	CSRP2 binding protein	-1.26288		1.302e-06	5.76654e-05
ENSG00000198938		MT-CO3	mitochondrially encoded cytochrome c oxidase III	-1.26206		3.92786e-05	0.000991959
ENSG00000155984		TMEM185A	transmembrane protein 185A	-1.26181		2.194e-08	1.721e-06
ENSG00000205220		PSMB10	proteasome (prosome, macropain) subunit, beta type, 10	-1.26152		1.11926e-05	0.000353192
ENSG00000170779		CDCA4	cell division cycle associated 4	-1.26094		3.93577e-05	0.000992419
ENSG00000198744		RP5-857K21.11		-1.26027		2.18053e-05	0.000609293
ENSG00000197358		BNIP3P1	BCL2/adenovirus E1B 19kDa interacting protein 3 pseudogene 1	-1.2598		0.00375225	0.0362024
ENSG00000164904		ALDH7A1	aldehyde dehydrogenase 7 family, member A1	-1.25946		6.51622e-09	5.85974e-07
ENSG00000167792		NDUFV1	NADH dehydrogenase (ubiquinone) flavoprotein 1, 51kDa	-1.25938		3.59938e-06	0.000136882
ENSG00000143630		HCN3	hyperpolarization activated cyclic nucleotide-gated potassium channel 3	-1.25926		0.000405288	0.00649918
ENSG00000223865		HLA-DPB1	major histocompatibility complex, class II, DP beta 1	-1.25896		0.000848809	0.0116576
ENSG00000186648		LRRC16B	leucine rich repeat containing 16B	-1.25852		0.000700695	0.0100263
ENSG00000060656		PTPRU	protein tyrosine phosphatase, receptor type, U	-1.25765		0.00154118	0.0184381
ENSG00000159231		CBR3	carbonyl reductase 3	-1.25659		0.00112939	0.0144969
ENSG00000119514		GALNT12	UDP-N-acetyl-alpha-D-galactosamine:polypeptide N-acetylgalactosaminyltransferase 12 (GalNAc-T12)	-1.25372		5.04096e-06	0.000179594
ENSG00000255850		TMEM5-AS1	TMEM5 antisense RNA 1	-1.25227		0.000105669	0.0022008
ENSG00000175643		RMI2	RecQ mediated genome instability 2	-1.25126		4.39637e-07	2.30088e-05
ENSG00000159259		CHAF1B	chromatin assembly factor 1, subunit B (p60)	-1.25042		1.24372e-10	1.76798e-08
ENSG00000249846		RP11-77P16.4		-1.24996		0.00215783	0.023739
ENSG00000134057		CCNB1	cyclin B1	-1.24904		0.00498345	0.0444334
ENSG00000237289		CKMT1B	creatine kinase, mitochondrial 1B	-1.2471		0.00298278	0.0303622
ENSG00000186298		PPP1CC	protein phosphatase 1, catalytic subunit, gamma isozyme	-1.24583		3.60257e-09	3.54304e-07
ENSG00000198846		TOX	thymocyte selection-associated high mobility group box	-1.24532		0.00548199	0.0478176
ENSG00000125629		INSIG2	insulin induced gene 2	-1.24506		1.64897e-06	7.10457e-05
ENSG00000158864		NDUFS2	NADH dehydrogenase (ubiquinone) Fe-S protein 2, 49kDa (NADH-coenzyme Q reductase)	-1.24453		2.53619e-06	0.000100807
ENSG00000232358		RP5-955M13.4		-1.24439		0.00116135	0.0147966
ENSG00000167971		CASKIN1	CASK interacting protein 1	-1.24379		0.000329591	0.0055078
ENSG00000188313		PLSCR1	phospholipid scramblase 1	-1.24342		8.76741e-10	1.03784e-07
ENSG00000245317		CTC-241N9.1	Uncharacterized protein	-1.24231		0.00197093	0.0221775
ENSG00000267026		RP11-92C4.3		-1.24154		2.21463e-05	0.000617235
ENSG00000137404		NRM	nurim (nuclear envelope membrane protein)	-1.24141		9.71521e-07	4.49232e-05
ENSG00000123143		PKN1	protein kinase N1	-1.23971		3.77255e-07	2.02181e-05
ENSG00000138639		ARHGAP24	Rho GTPase activating protein 24	-1.23932		1.72142e-07	1.03773e-05
ENSG00000161618		ALDH16A1	aldehyde dehydrogenase 16 family, member A1	-1.23924		1.19654e-07	7.60768e-06
ENSG00000104518		GSDMD	gasdermin D	-1.23806		0.00232545	0.0251126
ENSG00000158710		TAGLN2	transgelin 2	-1.23791		3.33767e-05	0.000868514
ENSG00000114021		NIT2	nitrilase family, member 2	-1.23702		0.000328302	0.00548907
ENSG00000255839		RP11-338K17.8		-1.23614		0.000511796	0.0078255
ENSG00000162062		C16orf59	chromosome 16 open reading frame 59	-1.23613		0.000212807	0.00386579
ENSG00000121152		NCAPH	non-SMC condensin I complex, subunit H	-1.2361		0.00191377	0.0217221
ENSG00000148832		PAOX	polyamine oxidase (exo-N4-amino)	-1.23448		0.00352429	0.0344476
ENSG00000160796		NBEAL2	neurobeachin-like 2	-1.23396		0.000208514	0.0038048
ENSG00000100982		PCIF1	PDX1 C-terminal inhibiting factor 1	-1.23354		1.77357e-07	1.06719e-05
ENSG00000180425		C11orf71	chromosome 11 open reading frame 71	-1.23177		0.000160565	0.00308917
ENSG00000176171		BNIP3	BCL2/adenovirus E1B 19kDa interacting protein 3	-1.23168		0.00237798	0.0256072
ENSG00000067840		PDZD4	PDZ domain containing 4	-1.23087		0.000319248	0.0053708
ENSG00000169679		BUB1	BUB1 mitotic checkpoint serine/threonine kinase	-1.23042		0.00267898	0.0280868
ENSG00000108788		MLX	MLX, MAX dimerization protein	-1.22896		7.52625e-09	6.66057e-07
ENSG00000154889		MPPE1	metallophosphoesterase 1	-1.2272		5.80041e-07	2.89602e-05
ENSG00000142102		ATHL1	ATH1, acid trehalase-like 1 (yeast)	-1.22712		0.00132315	0.0163742
ENSG00000105679		GAPDHS	glyceraldehyde-3-phosphate dehydrogenase, spermatogenic	-1.22703		0.00204444	0.022781
ENSG00000234694		RP1-92O14.3		-1.22648		0.00193321	0.0218817
ENSG00000153140		CETN3	centrin, EF-hand protein, 3	-1.22507		3.41954e-06	0.000131735
ENSG00000065371		ROPN1	rhophilin associated tail protein 1	-1.22422		0.00178295	0.0205234
ENSG00000197299		BLM	Bloom syndrome, RecQ helicase-like	-1.22415		0.000173354	0.00328284
ENSG00000145014		TMEM44	transmembrane protein 44	-1.22362		4.72222e-05	0.00116105
ENSG00000146802		TMEM168	transmembrane protein 168	-1.22259		2.30415e-08	1.79873e-06
ENSG00000198663		C6orf89	chromosome 6 open reading frame 89	-1.2223		4.25545e-09	4.08636e-07
ENSG00000128602		SMO	smoothened, frizzled family receptor	-1.22221		0.000100877	0.00212136
ENSG00000186352		ANKRD37	ankyrin repeat domain 37	-1.22188		0.00120226	0.0152107
ENSG00000154839		SKA1	spindle and kinetochore associated complex subunit 1	-1.21982		0.00165348	0.0194176
ENSG00000186297		GABRA5	gamma-aminobutyric acid (GABA) A receptor, alpha 5	-1.21974		0.000472653	0.00737084
ENSG00000177352		CCDC71	coiled-coil domain containing 71	-1.21963		0.00096713	0.0128188
ENSG00000112367		FIG4	FIG4 homolog, SAC1 lipid phosphatase domain containing (S. cerevisiae)	-1.21896		3.45061e-10	4.45745e-08
ENSG00000127220		ABHD8	abhydrolase domain containing 8	-1.21877		5.27399e-06	0.000185805
ENSG00000245156		RP11-867G23.3		-1.21844		2.58958e-10	3.4129e-08
ENSG00000165879		FRAT1	frequently rearranged in advanced T-cell lymphomas	-1.2168		0.00161517	0.0190847
ENSG00000005059		CCDC109B	coiled-coil domain containing 109B	-1.21676		0.00271234	0.0283087
ENSG00000130159		ECSIT	ECSIT signalling integrator	-1.21649		0.000618519	0.00909014
ENSG00000148841		ITPRIP	inositol 1,4,5-trisphosphate receptor interacting protein	-1.21544		1.06667e-06	4.88374e-05
ENSG00000197563		PIGN	phosphatidylinositol glycan anchor biosynthesis, class N	-1.21502		3.7943e-07	2.02818e-05
ENSG00000073111		MCM2	minichromosome maintenance complex component 2	-1.215		0.000160363	0.00308711
ENSG00000156471		PTDSS1	phosphatidylserine synthase 1	-1.21424		1.50042e-12	3.72267e-10
ENSG00000134954		ETS1	v-ets avian erythroblastosis virus E26 oncogene homolog 1	-1.21413		4.55149e-07	2.37064e-05
ENSG00000074319		TSG101	tumor susceptibility 101	-1.21278		4.94325e-08	3.52889e-06
ENSG00000203943		SAMD13	sterile alpha motif domain containing 13	-1.21267		0.00158331	0.0188245
ENSG00000179965		ZNF771	zinc finger protein 771	-1.21243		0.00189788	0.0215823
ENSG00000075188		NUP37	nucleoporin 37kDa	-1.21189		0.000261047	0.00454432
ENSG00000197724		PHF2	PHD finger protein 2	-1.21186		0.00218285	0.0239415
ENSG00000183048		SLC25A10	solute carrier family 25 (mitochondrial carrier; dicarboxylate transporter), member 10	-1.2113		0.0016846	0.0196625
ENSG00000224397		RP11-290F20.3		-1.2109		3.62696e-06	0.00013777
ENSG00000260077		RP11-254F7.2		-1.21074		0.00216675	0.0237912
ENSG00000102871		TRADD	TNFRSF1A-associated via death domain	-1.21057		3.00005e-06	0.000116959
ENSG00000181873		IBA57	IBA57, iron-sulfur cluster assembly homolog (S. cerevisiae)	-1.20946		0.000342198	0.00565748
ENSG00000069399		BCL3	B-cell CLL/lymphoma 3	-1.20907		0.000453506	0.00714222
ENSG00000165661		QSOX2	quiescin Q6 sulfhydryl oxidase 2	-1.20902		2.41268e-10	3.20571e-08
ENSG00000176340		COX8A	cytochrome c oxidase subunit VIIIA (ubiquitous)	-1.20783		0.000559475	0.00841617
ENSG00000169925		BRD3	bromodomain containing 3	-1.2072		1.56318e-06	6.7758e-05
ENSG00000131269		ABCB7	ATP-binding cassette, sub-family B (MDR/TAP), member 7	-1.20605		2.82324e-08	2.15234e-06
ENSG00000074842		C19orf10	chromosome 19 open reading frame 10	-1.20603		5.36073e-05	0.00128693
ENSG00000117362		APH1A	APH1A gamma secretase subunit	-1.20584		2.34886e-06	9.41656e-05
ENSG00000197451		HNRNPAB	heterogeneous nuclear ribonucleoprotein A/B	-1.20552		2.37911e-12	5.53193e-10
ENSG00000168528		SERINC2	serine incorporator 2	-1.20518		0.00224132	0.0244114
ENSG00000180340		FZD2	frizzled family receptor 2	-1.20046		4.96908e-06	0.000178266
ENSG00000268854		CTD-2545M3.2		-1.19996		0.002846	0.0293834
ENSG00000099385		BCL7C	B-cell CLL/lymphoma 7C	-1.19928		0.000267325	0.00463624
ENSG00000142156		COL6A1	collagen, type VI, alpha 1	-1.1989		0.000113115	0.00232612
ENSG00000115307		AUP1	ancient ubiquitous protein 1	-1.19858		3.06384e-06	0.00011916
ENSG00000270953		RP11-2E11.9		-1.19828		2.15758e-06	8.81249e-05
ENSG00000126215		XRCC3	X-ray repair complementing defective repair in Chinese hamster cells 3	-1.19761		0.000219861	0.00396517
ENSG00000176845		METRNL	meteorin, glial cell differentiation regulator-like	-1.19613		3.84472e-05	0.000975609
ENSG00000177854		TMEM187	transmembrane protein 187	-1.19605		0.000973428	0.0128813
ENSG00000170846		AC093323.3		-1.19581		1.70656e-05	0.000500485
ENSG00000213889		PPM1N	protein phosphatase, Mg2+/Mn2+ dependent, 1N (putative)	-1.19527		0.00019261	0.00356454
ENSG00000183386		FHL3	four and a half LIM domains 3	-1.19508		1.31117e-08	1.09443e-06
ENSG00000102967		DHODH	dihydroorotate dehydrogenase (quinone)	-1.19505		5.54339e-05	0.00131622
ENSG00000206190		ATP10A	ATPase, class V, type 10A	-1.19451		0.00036093	0.00591609
ENSG00000005448		WDR54	WD repeat domain 54	-1.19416		0.00130475	0.0162061
ENSG00000162073		PAQR4	progestin and adipoQ receptor family member IV	-1.19409		2.8711e-08	2.17862e-06
ENSG00000131037		EPS8L1	EPS8-like 1	-1.19406		2.98769e-06	0.000116617
ENSG00000137563		GGH	gamma-glutamyl hydrolase (conjugase, folylpolygammaglutamyl hydrolase)	-1.19336		1.80061e-06	7.57839e-05
ENSG00000198830		HMGN2	high mobility group nucleosomal binding domain 2	-1.19119		0.00551182	0.0480263
ENSG00000127837		AAMP	angio-associated, migratory cell protein	-1.19097		3.5745e-07	1.94909e-05
ENSG00000163017		ACTG2	actin, gamma 2, smooth muscle, enteric	-1.19068		0.00201528	0.0225491
ENSG00000230565		ZNF32-AS2	ZNF32 antisense RNA 2	-1.19024		0.0010386	0.0136041
ENSG00000143486		EIF2D	eukaryotic translation initiation factor 2D	-1.19007		1.13101e-05	0.000355728
ENSG00000074855		ANO8	anoctamin 8	-1.18766		0.000279191	0.00479858
ENSG00000178403		NEUROG2	neurogenin 2	-1.18695		0.00471351	0.042705
ENSG00000157184		CPT2	carnitine palmitoyltransferase 2	-1.18688		2.42611e-07	1.40279e-05
ENSG00000144730		IL17RD	interleukin 17 receptor D	-1.18608		0.00168123	0.019653
ENSG00000133597		ADCK2	aarF domain containing kinase 2	-1.18601		0.000643017	0.0093698
ENSG00000178685		PARP10	poly (ADP-ribose) polymerase family, member 10	-1.186		0.000482418	0.00748704
ENSG00000167653		PSCA	prostate stem cell antigen	-1.18567		0.000959989	0.0127397
ENSG00000067704		IARS2	isoleucyl-tRNA synthetase 2, mitochondrial	-1.18473		1.26391e-14	4.78421e-12
ENSG00000091947		TMEM101	transmembrane protein 101	-1.18341		0.000152975	0.00297124
ENSG00000183098		GPC6	glypican 6	-1.1815		3.01436e-07	1.68602e-05
ENSG00000259488		RP11-154J22.1		-1.18146		0.00271765	0.0283394
ENSG00000187147		RNF220	ring finger protein 220	-1.18146		5.31945e-06	0.000187204
ENSG00000104983		CCDC61	coiled-coil domain containing 61	-1.18076		0.000126756	0.00256132
ENSG00000125247		TMTC4	transmembrane and tetratricopeptide repeat containing 4	-1.18033		1.95155e-06	8.10317e-05
ENSG00000149485		FADS1	fatty acid desaturase 1	-1.18022		1.65792e-08	1.34589e-06
ENSG00000112742		TTK	TTK protein kinase	-1.17974		0.00183279	0.0210007
ENSG00000103202		NME4	NME/NM23 nucleoside diphosphate kinase 4	-1.17882		0.000454907	0.0071539
ENSG00000145284		SCD5	stearoyl-CoA desaturase 5	-1.17856		3.71577e-06	0.00014038
ENSG00000163705		FANCD2OS	FANCD2 opposite strand	-1.17847		0.00579679	0.0498291
ENSG00000102384		CENPI	centromere protein I	-1.17834		0.00316775	0.0318075
ENSG00000106355		LSM5	LSM5 homolog, U6 small nuclear RNA associated (S. cerevisiae)	-1.17821		9.64859e-05	0.00204486
ENSG00000156642		NPTN	neuroplastin	-1.17771		1.51575e-09	1.68403e-07
ENSG00000272335		RP11-53O19.3		-1.17719		2.61984e-05	0.000709514
ENSG00000107672		NSMCE4A	non-SMC element 4 homolog A (S. cerevisiae)	-1.17456		0.000242985	0.0042872
ENSG00000143570		SLC39A1	solute carrier family 39 (zinc transporter), member 1	-1.17354		2.20171e-06	8.9367e-05
ENSG00000079462		PAFAH1B3	platelet-activating factor acetylhydrolase 1b, catalytic subunit 3 (29kDa)	-1.17276		0.00206275	0.0229412
ENSG00000104325		DECR1	2,4-dienoyl CoA reductase 1, mitochondrial	-1.17174		4.10173e-06	0.000151559
ENSG00000197701		ZNF595	zinc finger protein 595	-1.16972		5.8315e-07	2.90709e-05
ENSG00000167552		TUBA1A	tubulin, alpha 1a	-1.16851		0.000998652	0.0131616
ENSG00000169783		LINGO1	leucine rich repeat and Ig domain containing 1	-1.16818		0.000449599	0.00708577
ENSG00000143303		RRNAD1	ribosomal RNA adenine dimethylase domain containing 1	-1.16809		1.02371e-05	0.000327355
ENSG00000146576		C7orf26	chromosome 7 open reading frame 26	-1.16696		9.12626e-05	0.00195452
ENSG00000130702		LAMA5	laminin, alpha 5	-1.16603		4.83801e-06	0.000174788
ENSG00000133315		MACROD1	MACRO domain containing 1	-1.16545		0.00340375	0.0335102
ENSG00000099797		TECR	trans-2,3-enoyl-CoA reductase	-1.16473		9.90289e-05	0.00208923
ENSG00000166741		NNMT	nicotinamide N-methyltransferase	-1.16463		0.00491957	0.0440569
ENSG00000239713		APOBEC3G	apolipoprotein B mRNA editing enzyme, catalytic polypeptide-like 3G	-1.16457		1.10073e-06	5.0115e-05
ENSG00000112294		ALDH5A1	aldehyde dehydrogenase 5 family, member A1	-1.16443		0.0050772	0.0451087
ENSG00000172663		TMEM134	transmembrane protein 134	-1.16386		0.00541714	0.0473916
ENSG00000181523		SGSH	N-sulfoglucosamine sulfohydrolase	-1.16288		1.03876e-06	4.77609e-05
ENSG00000066583		ISOC1	isochorismatase domain containing 1	-1.16262		1.13275e-08	9.62782e-07
ENSG00000149925		ALDOA	aldolase A, fructose-bisphosphate	-1.16239		7.88593e-05	0.00175229
ENSG00000141934		PPAP2C	phosphatidic acid phosphatase type 2C	-1.16195		0.00231626	0.0250503
ENSG00000141404		GNAL	guanine nucleotide binding protein (G protein), alpha activating activity polypeptide, olfactory type	-1.16163		8.69151e-08	5.77418e-06
ENSG00000140025		EFCAB11	EF-hand calcium binding domain 11	-1.16163		0.000863211	0.0118018
ENSG00000158164		TMSB15A	thymosin beta 15a	-1.1616		0.00573703	0.049494
ENSG00000269534		CTC-453G23.5		-1.16084		6.49764e-05	0.00150119
ENSG00000260083		MIR4519	microRNA 4519	-1.16057		0.000179681	0.00337522
ENSG00000115107		STEAP3	STEAP family member 3, metalloreductase	-1.16026		6.81582e-05	0.00155702
ENSG00000046653		GPM6B	glycoprotein M6B	-1.15958		6.96142e-06	0.00023655
ENSG00000254420		RP11-452H21.1		-1.15915		0.00120069	0.0151967
ENSG00000235837		AC073333.8		-1.15906		1.15344e-05	0.000362082
ENSG00000100593		ISM2	isthmin 2	-1.15854		0.00241237	0.0258833
ENSG00000221829		FANCG	Fanconi anemia, complementation group G	-1.15851		0.000869907	0.0118734
ENSG00000267080		ASB16-AS1	ASB16 antisense RNA 1	-1.15779		1.78731e-05	0.000519486
ENSG00000267755		AC004623.2		-1.15737		0.000592141	0.00881388
ENSG00000189060		H1F0	H1 histone family, member 0	-1.15719		1.00064e-08	8.61741e-07
ENSG00000067113		PPAP2A	phosphatidic acid phosphatase type 2A	-1.15706		4.26152e-05	0.00106384
ENSG00000268313		AC119673.1		-1.15669		7.66065e-05	0.00171041
ENSG00000227199		ST7-AS1	ST7 antisense RNA 1	-1.15662		0.00011545	0.00236517
ENSG00000156253		RWDD2B	RWD domain containing 2B	-1.1564		7.75759e-06	0.000259008
ENSG00000059378		PARP12	poly (ADP-ribose) polymerase family, member 12	-1.15619		2.90592e-06	0.000113698
ENSG00000118640		VAMP8	vesicle-associated membrane protein 8	-1.15548		0.00420799	0.0393742
ENSG00000100479		POLE2	polymerase (DNA directed), epsilon 2, accessory subunit	-1.15476		0.00518104	0.0457689
ENSG00000059588		TARBP1	TAR (HIV-1) RNA binding protein 1	-1.15436		4.26269e-07	2.23812e-05
ENSG00000110931		CAMKK2	calcium/calmodulin-dependent protein kinase kinase 2, beta	-1.15415		1.0573e-09	1.22485e-07
ENSG00000153575		TUBGCP5	tubulin, gamma complex associated protein 5	-1.15402		5.94488e-09	5.39063e-07
ENSG00000168010		ATG16L2	autophagy related 16-like 2 (S. cerevisiae)	-1.15329		1.2048e-05	0.000376752
ENSG00000198208		RPS6KL1	ribosomal protein S6 kinase-like 1	-1.1524		0.000386339	0.00625074
ENSG00000148468		FAM171A1	family with sequence similarity 171, member A1	-1.15184		0.000320409	0.0053792
ENSG00000112992		NNT	nicotinamide nucleotide transhydrogenase	-1.14903		3.05785e-07	1.70158e-05
ENSG00000175782		SLC35E3	solute carrier family 35, member E3	-1.14887		1.06876e-07	6.92289e-06
ENSG00000114054		PCCB	propionyl CoA carboxylase, beta polypeptide	-1.14862		4.17848e-05	0.00104793
ENSG00000245571		AP001258.4		-1.14785		0.00486064	0.0436612
ENSG00000110811		LEPREL2	leprecan-like 2	-1.14689		0.00286582	0.0295318
ENSG00000115204		MPV17	MpV17 mitochondrial inner membrane protein	-1.14673		7.72997e-06	0.000258351
ENSG00000142632		ARHGEF19	Rho guanine nucleotide exchange factor (GEF) 19	-1.14649		7.10814e-05	0.00160688
ENSG00000113391		FAM172A	family with sequence similarity 172, member A	-1.14423		8.9548e-05	0.00192095
ENSG00000163975		MFI2	antigen p97 (melanoma associated) identified by monoclonal antibodies 133.2 and 96.5	-1.14341		1.10153e-08	9.41161e-07
ENSG00000183979		NPB	neuropeptide B	-1.1429		0.00312745	0.0314513
ENSG00000105355		PLIN3	perilipin 3	-1.1428		9.31831e-07	4.33342e-05
ENSG00000146729		GBAS	glioblastoma amplified sequence	-1.14259		2.55876e-05	0.000696449
ENSG00000236830		CBR3-AS1	CBR3 antisense RNA 1	-1.14242		0.000819351	0.0113314
ENSG00000137513		NARS2	asparaginyl-tRNA synthetase 2, mitochondrial (putative)	-1.13985		1.69611e-06	7.25722e-05
ENSG00000167393		PPP2R3B	protein phosphatase 2, regulatory subunit B'', beta	-1.13965		0.000256902	0.00448078
ENSG00000168393		DTYMK	deoxythymidylate kinase (thymidylate kinase)	-1.13928		0.00227983	0.0247301
ENSG00000184009		ACTG1	actin, gamma 1	-1.13919		5.61356e-09	5.17672e-07
ENSG00000119922		IFIT2	interferon-induced protein with tetratricopeptide repeats 2	-1.13754		0.00127092	0.0158941
ENSG00000145214		DGKQ	diacylglycerol kinase, theta 110kDa	-1.13568		4.98413e-07	2.54707e-05
ENSG00000105486		LIG1	ligase I, DNA, ATP-dependent	-1.13444		0.000182692	0.00342184
ENSG00000108771		DHX58	DEXH (Asp-Glu-X-His) box polypeptide 58	-1.13406		0.00220845	0.0241516
ENSG00000111331		OAS3	2'-5'-oligoadenylate synthetase 3, 100kDa	-1.13397		0.00033954	0.00563069
ENSG00000136738		STAM	signal transducing adaptor molecule (SH3 domain and ITAM motif) 1	-1.13351		1.85818e-06	7.78499e-05
ENSG00000138028		CGREF1	cell growth regulator with EF-hand domain 1	-1.13329		0.000127212	0.00256575
ENSG00000109089		CDR2L	cerebellar degeneration-related protein 2-like	-1.13327		0.00216695	0.0237912
ENSG00000174100		MRPL45	mitochondrial ribosomal protein L45	-1.13295		4.12821e-05	0.00103693
ENSG00000099889		ARVCF	armadillo repeat gene deleted in velocardiofacial syndrome	-1.13216		0.00386455	0.036979
ENSG00000213420		GPC2	glypican 2	-1.1321		2.34697e-06	9.41656e-05
ENSG00000234171		RNASEH1-AS1	RNASEH1 antisense RNA 1	-1.13202		0.00155532	0.0185663
ENSG00000113657		DPYSL3	dihydropyrimidinase-like 3	-1.13169		4.46919e-05	0.00111142
ENSG00000023572		GLRX2	glutaredoxin 2	-1.13134		0.000274817	0.00474343
ENSG00000088298		EDEM2	ER degradation enhancer, mannosidase alpha-like 2	-1.12986		0.000294675	0.0050144
ENSG00000102882		MAPK3	mitogen-activated protein kinase 3	-1.12635		0.000302209	0.00512737
ENSG00000112167		SAYSD1	SAYSVFN motif domain containing 1	-1.12575		0.00285423	0.0294497
ENSG00000002586		CD99	CD99 molecule	-1.12572		3.1001e-05	0.000820467
ENSG00000146670		CDCA5	cell division cycle associated 5	-1.12395		0.00578641	0.0497662
ENSG00000188290		HES4	hes family bHLH transcription factor 4	-1.12272		0.000909989	0.0122588
ENSG00000125931		CITED1	Cbp/p300-interacting transactivator, with Glu/Asp-rich carboxy-terminal domain, 1	-1.12147		0.00429397	0.0399484
ENSG00000164062		APEH	acylaminoacyl-peptide hydrolase	-1.12071		0.000916822	0.0123277
ENSG00000186153		WWOX	WW domain containing oxidoreductase	-1.11908		0.000129662	0.0026004
ENSG00000149716		ORAOV1	oral cancer overexpressed 1	-1.1184		1.00037e-08	8.61741e-07
ENSG00000162542		TMCO4	transmembrane and coiled-coil domains 4	-1.1182		4.23925e-05	0.00106072
ENSG00000197296		FITM2	fat storage-inducing transmembrane protein 2	-1.11652		9.62051e-08	6.3268e-06
ENSG00000167925		GHDC	GH3 domain containing	-1.11622		0.00102629	0.0134659
ENSG00000183283		DAZAP2	DAZ associated protein 2	-1.11584		2.4223e-09	2.53547e-07
ENSG00000184428		TOP1MT	topoisomerase (DNA) I, mitochondrial	-1.11542		6.66432e-07	3.23796e-05
ENSG00000143811		PYCR2	pyrroline-5-carboxylate reductase family, member 2	-1.11495		0.000202684	0.00372136
ENSG00000104320		NBN	nibrin	-1.11449		2.81576e-12	6.40989e-10
ENSG00000254501		AP003068.9		-1.11425		0.00048253	0.00748704
ENSG00000069998		CECR5	cat eye syndrome chromosome region, candidate 5	-1.11182		0.00105769	0.0137834
ENSG00000178982		EIF3K	eukaryotic translation initiation factor 3, subunit K	-1.11129		0.000169188	0.00321705
ENSG00000105655		ISYNA1	inositol-3-phosphate synthase 1	-1.11085		9.60533e-06	0.000311127
ENSG00000067560		RHOA	ras homolog family member A	-1.11076		5.8192e-09	5.32114e-07
ENSG00000269604		AC005523.2		-1.11066		6.17368e-05	0.00144169
ENSG00000077348		EXOSC5	exosome component 5	-1.10991		0.000894728	0.0121056
ENSG00000102007		PLP2	proteolipid protein 2 (colonic epithelium-enriched)	-1.10933		1.59957e-05	0.000474666
ENSG00000269728		RP11-145M9.4		-1.10775		8.84322e-05	0.00190344
ENSG00000048140		TSPAN17	tetraspanin 17	-1.10724		2.29743e-05	0.000636496
ENSG00000140682		TGFB1I1	transforming growth factor beta 1 induced transcript 1	-1.10708		0.000336183	0.00558926
ENSG00000140525		FANCI	Fanconi anemia, complementation group I	-1.10702		0.00114309	0.014636
ENSG00000228716		DHFR	dihydrofolate reductase	-1.10643		0.00161663	0.0190882
ENSG00000143126		CELSR2	cadherin, EGF LAG seven-pass G-type receptor 2	-1.10508		0.00419237	0.0392506
ENSG00000137965		IFI44	interferon-induced protein 44	-1.10413		0.000687619	0.00987823
ENSG00000160193		WDR4	WD repeat domain 4	-1.10334		0.000157912	0.00305074
ENSG00000116095		PLEKHA3	pleckstrin homology domain containing, family A (phosphoinositide binding specific) member 3	-1.10332		3.06829e-08	2.29614e-06
ENSG00000257698		RP11-620J15.3		-1.10312		0.0019411	0.0219481
ENSG00000106628		POLD2	polymerase (DNA directed), delta 2, accessory subunit	-1.10303		0.00103811	0.0136041
ENSG00000006831		ADIPOR2	adiponectin receptor 2	-1.10219		2.44713e-09	2.54726e-07
ENSG00000102172		SMS	spermine synthase	-1.10212		9.00786e-10	1.06244e-07
ENSG00000166788		SAAL1	serum amyloid A-like 1	-1.10155		3.57051e-06	0.000136102
ENSG00000103544		C16orf62	chromosome 16 open reading frame 62	-1.1005		4.95987e-10	6.25809e-08
ENSG00000256152		RP11-463O12.3		-1.10012		2.88434e-05	0.000770886
ENSG00000164306		PRIMPOL	primase and polymerase (DNA-directed)	-1.09957		0.00351011	0.0343446
ENSG00000263875		AL353629.1		-1.09955		0.000389961	0.00629371
ENSG00000224713		AC025165.8		-1.0995		0.00117444	0.01494
ENSG00000146263		MMS22L	MMS22-like, DNA repair protein	-1.09827		2.93893e-05	0.000782264
ENSG00000271725		RP11-761I4.4		-1.09797		0.00159005	0.0188909
ENSG00000063660		GPC1	glypican 1	-1.09737		0.00352487	0.0344476
ENSG00000104886		PLEKHJ1	pleckstrin homology domain containing, family J member 1	-1.09732		0.000103508	0.00216549
ENSG00000176055		MBLAC2	metallo-beta-lactamase domain containing 2	-1.09709		2.58107e-06	0.000102216
ENSG00000182372		CLN8	ceroid-lipofuscinosis, neuronal 8 (epilepsy, progressive with mental retardation)	-1.09673		0.000324625	0.00543317
ENSG00000141965		FEM1A	fem-1 homolog a (C. elegans)	-1.09621		0.000601622	0.00890613
ENSG00000167543		TP53I13	tumor protein p53 inducible protein 13	-1.09478		0.00421649	0.039431
ENSG00000164037		SLC9B1	solute carrier family 9, subfamily B (NHA1, cation proton antiporter 1), member 1	-1.09399		0.00138492	0.0169805
ENSG00000125319		C17orf53	chromosome 17 open reading frame 53	-1.09385		0.000206656	0.00378149
ENSG00000117676		RPS6KA1	ribosomal protein S6 kinase, 90kDa, polypeptide 1	-1.09375		1.33911e-09	1.51362e-07
ENSG00000173511		VEGFB	vascular endothelial growth factor B	-1.09347		8.25571e-05	0.00181341
ENSG00000106077		ABHD11	abhydrolase domain containing 11	-1.09311		0.000133762	0.00267302
ENSG00000168778		TCTN2	tectonic family member 2	-1.09289		3.23648e-07	1.78571e-05
ENSG00000165304		MELK	maternal embryonic leucine zipper kinase	-1.09229		0.00110409	0.0142398
ENSG00000101365		IDH3B	isocitrate dehydrogenase 3 (NAD+) beta	-1.09223		1.6982e-06	7.25722e-05
ENSG00000070731		ST6GALNAC2	ST6 (alpha-N-acetyl-neuraminyl-2,3-beta-galactosyl-1,3)-N-acetylgalactosaminide alpha-2,6-sialyltransferase 2	-1.09134		1.16539e-07	7.4974e-06
ENSG00000253174		RP11-360L9.7		-1.08947		0.00122064	0.0154014
ENSG00000236144		AD000090.2		-1.08937		0.00182186	0.0209049
ENSG00000196290		NIF3L1	NIF3 NGG1 interacting factor 3-like 1 (S. cerevisiae)	-1.08937		3.15493e-05	0.000831599
ENSG00000133874		RNF122	ring finger protein 122	-1.08836		0.00220869	0.0241516
ENSG00000100030		MAPK1	mitogen-activated protein kinase 1	-1.08795		3.09794e-07	1.71801e-05
ENSG00000007080		CCDC124	coiled-coil domain containing 124	-1.08794		0.000101953	0.00213708
ENSG00000261594		TPBGL	trophoblast glycoprotein-like	-1.08776		0.0053662	0.0470851
ENSG00000172992		DCAKD	dephospho-CoA kinase domain containing	-1.08754		6.00179e-07	2.9513e-05
ENSG00000135924		DNAJB2	DnaJ (Hsp40) homolog, subfamily B, member 2	-1.08738		1.11281e-06	5.05246e-05
ENSG00000005187		ACSM3	acyl-CoA synthetase medium-chain family member 3	-1.08723		6.7442e-05	0.00154608
ENSG00000167969		ECI1	enoyl-CoA delta isomerase 1	-1.08722		0.00224075	0.0244114
ENSG00000091317		CMTM6	CKLF-like MARVEL transmembrane domain containing 6	-1.08714		3.61043e-14	1.23716e-11
ENSG00000129282		MRM1	mitochondrial rRNA methyltransferase 1 homolog (S. cerevisiae)	-1.08669		0.000404194	0.00648803
ENSG00000188707		ZBED6CL	ZBED6 C-terminal like	-1.08606		8.1631e-06	0.000271156
ENSG00000010278		CD9	CD9 molecule	-1.08538		0.000169682	0.00322455
ENSG00000183401		CCDC159	coiled-coil domain containing 159	-1.0835		3.51594e-05	0.000906928
ENSG00000054793		ATP9A	ATPase, class II, type 9A	-1.08345		0.00540288	0.0472923
ENSG00000112812		PRSS16	protease, serine, 16 (thymus)	-1.08333		0.000109262	0.00226116
ENSG00000198648		STK39	serine threonine kinase 39	-1.08289		8.68098e-13	2.24279e-10
ENSG00000115363		EVA1A	eva-1 homolog A (C. elegans)	-1.08284		0.000519551	0.00790324
ENSG00000104823		ECH1	enoyl CoA hydratase 1, peroxisomal	-1.08245		0.000503115	0.00773122
ENSG00000165802		NSMF	NMDA receptor synaptonuclear signaling and neuronal migration factor	-1.08242		0.000424614	0.00676596
ENSG00000116830		TTF2	transcription termination factor, RNA polymerase II	-1.07915		0.000232151	0.00414093
ENSG00000075336		TIMM21	translocase of inner mitochondrial membrane 21 homolog (yeast)	-1.07847		8.02117e-05	0.00177507
ENSG00000130830		MPP1	membrane protein, palmitoylated 1, 55kDa	-1.07762		5.6686e-07	2.85062e-05
ENSG00000162039		MEIOB	meiosis specific with OB domains	-1.07746		0.000333548	0.00555965
ENSG00000269318		AC007292.3		-1.07736		0.00177622	0.0204604
ENSG00000012174		MBTPS2	membrane-bound transcription factor peptidase, site 2	-1.07677		1.61115e-06	6.96519e-05
ENSG00000072195		SPEG	SPEG complex locus	-1.07539		0.00148477	0.0179346
ENSG00000100749		VRK1	vaccinia related kinase 1	-1.07515		4.95707e-06	0.000178266
ENSG00000125991		ERGIC3	ERGIC and golgi 3	-1.07358		0.000252035	0.00441229
ENSG00000010318		PHF7	PHD finger protein 7	-1.07311		0.000177445	0.00334086
ENSG00000198899		MT-ATP6	mitochondrially encoded ATP synthase 6	-1.07243		0.000368772	0.00602643
ENSG00000257653		RP11-579D7.2		-1.07225		0.00148442	0.0179346
ENSG00000167646		DNAAF3	dynein, axonemal, assembly factor 3	-1.07202		0.00176657	0.0203709
ENSG00000156239		N6AMT1	N-6 adenine-specific DNA methyltransferase 1 (putative)	-1.07157		6.63263e-05	0.0015248
ENSG00000118197		DDX59	DEAD (Asp-Glu-Ala-Asp) box polypeptide 59	-1.07129		1.08739e-08	9.31522e-07
ENSG00000134215		VAV3	vav 3 guanine nucleotide exchange factor	-1.07086		3.22746e-06	0.000125076
ENSG00000149273		RPS3	ribosomal protein S3	-1.07041		0.000710035	0.0101376
ENSG00000136371		MTHFS	5,10-methenyltetrahydrofolate synthetase (5-formyltetrahydrofolate cyclo-ligase)	-1.07041		0.00274116	0.028509
ENSG00000137273		FOXF2	forkhead box F2	-1.06975		0.00100706	0.0132563
ENSG00000136824		SMC2	structural maintenance of chromosomes 2	-1.06961		0.00186644	0.0213187
ENSG00000268950		AC114494.1	HCG1787699; Uncharacterized protein	-1.06956		0.00464177	0.0422431
ENSG00000050820		BCAR1	breast cancer anti-estrogen resistance 1	-1.06948		1.91525e-05	0.000547647
ENSG00000159685		CHCHD6	coiled-coil-helix-coiled-coil-helix domain containing 6	-1.06929		0.000883926	0.0120082
ENSG00000120756		PLS1	plastin 1	-1.06818		3.44892e-05	0.000892522
ENSG00000115468		EFHD1	EF-hand domain family, member D1	-1.06793		2.64419e-05	0.000714326
ENSG00000101017		CD40	CD40 molecule, TNF receptor superfamily member 5	-1.06729		0.00333048	0.0329535
ENSG00000074621		SLC24A1	solute carrier family 24 (sodium/potassium/calcium exchanger), member 1	-1.0664		0.00346089	0.0339651
ENSG00000234616		JRK	jerky homolog (mouse)	-1.06619		0.000456209	0.00716902
ENSG00000110711		AIP	aryl hydrocarbon receptor interacting protein	-1.06594		0.00204838	0.0228047
ENSG00000204261		TAPSAR1	TAP1 and PSMB8 antisense RNA 1	-1.06433		0.00424551	0.0396569
ENSG00000100307		CBX7	chromobox homolog 7	-1.06404		3.89671e-08	2.83551e-06
ENSG00000267484		CTC-518P12.6		-1.06345		0.00268457	0.0281105
ENSG00000004866		ST7	suppression of tumorigenicity 7	-1.06336		2.21358e-17	1.60131e-14
ENSG00000179262		RAD23A	RAD23 homolog A (S. cerevisiae)	-1.06298		2.29726e-07	1.33541e-05
ENSG00000148358		GPR107	G protein-coupled receptor 107	-1.06252		1.54024e-05	0.00046084
ENSG00000260822		GS1-358P8.4		-1.06248		1.03262e-05	0.000329558
ENSG00000151364		KCTD14	potassium channel tetramerization domain containing 14	-1.06158		0.00262222	0.0276669
ENSG00000144320		KIAA1715	KIAA1715	-1.06139		4.03482e-06	0.000149767
ENSG00000150433		TMEM218	transmembrane protein 218	-1.06017		0.000119223	0.00243034
ENSG00000164611		PTTG1	pituitary tumor-transforming 1	-1.05921		0.00212509	0.02349
ENSG00000116213		WRAP73	WD repeat containing, antisense to TP73	-1.05825		8.59524e-06	0.00028352
ENSG00000047230		CTPS2	CTP synthase 2	-1.05746		1.05136e-09	1.22232e-07
ENSG00000176894		PXMP2	peroxisomal membrane protein 2, 22kDa	-1.05745		0.00289093	0.0296872
ENSG00000115286		NDUFS7	NADH dehydrogenase (ubiquinone) Fe-S protein 7, 20kDa (NADH-coenzyme Q reductase)	-1.05723		0.00219784	0.0240734
ENSG00000204264		PSMB8	proteasome (prosome, macropain) subunit, beta type, 8	-1.05612		0.00228513	0.0247629
ENSG00000181513		ACBD4	acyl-CoA binding domain containing 4	-1.05598		0.0043028	0.0399855
ENSG00000135245		HILPDA	hypoxia inducible lipid droplet-associated	-1.05588		0.00369911	0.0357962
ENSG00000169919		GUSB	glucuronidase, beta	-1.055		0.00062238	0.00912627
ENSG00000173163		COMMD1	copper metabolism (Murr1) domain containing 1	-1.05494		0.000566343	0.00848419
ENSG00000214530		STARD10	StAR-related lipid transfer (START) domain containing 10	-1.05439		0.00106268	0.0138329
ENSG00000185668		POU3F1	POU class 3 homeobox 1	-1.05352		0.00425868	0.039757
ENSG00000100726		TELO2	telomere maintenance 2	-1.0533		0.000776512	0.0108862
ENSG00000159403		C1R	complement component 1, r subcomponent	-1.0531		0.0051534	0.0456362
ENSG00000158169		FANCC	Fanconi anemia, complementation group C	-1.05266		5.22502e-05	0.00126091
ENSG00000184381		PLA2G6	phospholipase A2, group VI (cytosolic, calcium-independent)	-1.05214		0.00147795	0.0178788
ENSG00000267317		CTB-25B13.12		-1.05201		0.00233438	0.0251709
ENSG00000108384		RAD51C	RAD51 paralog C	-1.05124		8.43113e-06	0.000278921
ENSG00000008382		MPND	MPN domain containing	-1.05084		0.000783077	0.0109557
ENSG00000004864		SLC25A13	solute carrier family 25 (aspartate/glutamate carrier), member 13	-1.05064		2.12662e-06	8.69696e-05
ENSG00000111669		TPI1	triosephosphate isomerase 1	-1.05027		0.00273471	0.0284783
ENSG00000240409		MTATP8P1	mitochondrially encoded ATP synthase 8 pseudogene 1	-1.05014		0.00021012	0.00383196
ENSG00000104738		MCM4	minichromosome maintenance complex component 4	-1.04971		5.14766e-05	0.00124496
ENSG00000159733		ZFYVE28	zinc finger, FYVE domain containing 28	-1.04879		0.00153575	0.0184073
ENSG00000147257		GPC3	glypican 3	-1.04808		0.00247452	0.0264109
ENSG00000177383		MAGEF1	melanoma antigen family F, 1	-1.04808		1.40351e-05	0.000426199
ENSG00000173992		CCS	copper chaperone for superoxide dismutase	-1.04738		0.000371315	0.00605885
ENSG00000105379		ETFB	electron-transfer-flavoprotein, beta polypeptide	-1.04659		0.000154076	0.0029855
ENSG00000062822		POLD1	polymerase (DNA directed), delta 1, catalytic subunit	-1.04621		2.32189e-07	1.34732e-05
ENSG00000130005		GAMT	guanidinoacetate N-methyltransferase	-1.04618		0.00379194	0.0364773
ENSG00000169562		GJB1	gap junction protein, beta 1, 32kDa	-1.04616		0.00406563	0.0384353
ENSG00000242612		DECR2	2,4-dienoyl CoA reductase 2, peroxisomal	-1.04593		0.00288892	0.0296759
ENSG00000259363		CTD-2054N24.2	Uncharacterized protein	-1.04579		0.00344805	0.0338698
ENSG00000236883		AP001615.9		-1.04563		8.95773e-05	0.00192095
ENSG00000269175		AC093157.1	Uncharacterized protein	-1.04552		0.00162557	0.0191659
ENSG00000267396		RP11-845C23.3		-1.04549		0.00325864	0.0323805
ENSG00000134574		DDB2	damage-specific DNA binding protein 2, 48kDa	-1.04481		0.000125365	0.00253793
ENSG00000087008		ACOX3	acyl-CoA oxidase 3, pristanoyl	-1.04327		2.24492e-05	0.000623539
ENSG00000173272		MZT2A	mitotic spindle organizing protein 2A	-1.04302		0.00460746	0.0420248
ENSG00000173757		STAT5B	signal transducer and activator of transcription 5B	-1.04249		1.48882e-07	9.14444e-06
ENSG00000244165		P2RY11	purinergic receptor P2Y, G-protein coupled, 11	-1.04246		0.00513393	0.0455053
ENSG00000141569		TRIM65	tripartite motif containing 65	-1.04226		0.000266307	0.00462352
ENSG00000105221		AKT2	v-akt murine thymoma viral oncogene homolog 2	-1.04159		9.73678e-08	6.37749e-06
ENSG00000267575		CTC-459F4.3		-1.04033		0.000374448	0.0061008
ENSG00000163918		RFC4	replication factor C (activator 1) 4, 37kDa	-1.03986		1.12688e-06	5.10911e-05
ENSG00000184785		SMIM10	small integral membrane protein 10	-1.03946		0.000352149	0.00579257
ENSG00000225106		RP11-429E11.2		-1.03922		0.00145035	0.0176193
ENSG00000112039		FANCE	Fanconi anemia, complementation group E	-1.03897		0.000138188	0.00275133
ENSG00000166136		NDUFB8	NADH dehydrogenase (ubiquinone) 1 beta subcomplex, 8, 19kDa	-1.03814		0.000714632	0.0101943
ENSG00000272910		RP11-15L13.4		-1.03654		0.00429512	0.0399484
ENSG00000006757		PNPLA4	patatin-like phospholipase domain containing 4	-1.03574		0.00243661	0.0261089
ENSG00000075239		ACAT1	acetyl-CoA acetyltransferase 1	-1.03532		4.54777e-08	3.28964e-06
ENSG00000115042		FAHD2A	fumarylacetoacetate hydrolase domain containing 2A	-1.03532		8.81666e-06	0.000289323
ENSG00000169020		ATP5I	ATP synthase, H+ transporting, mitochondrial Fo complex, subunit E	-1.03492		0.00292095	0.0299294
ENSG00000176472		ZNF575	zinc finger protein 575	-1.03489		0.000150881	0.00294285
ENSG00000128185		DGCR6L	DiGeorge syndrome critical region gene 6-like	-1.03436		0.00582251	0.0499974
ENSG00000269609		RP11-18I14.10		-1.03418		0.000139445	0.00276958
ENSG00000143036		SLC44A3	solute carrier family 44, member 3	-1.03365		0.000428977	0.00680872
ENSG00000228170		RP1-40E16.11		-1.03344		6.92495e-05	0.00157532
ENSG00000178700		DHFRL1	dihydrofolate reductase-like 1	-1.03317		0.00320229	0.0320357
ENSG00000105011		ASF1B	anti-silencing function 1B histone chaperone	-1.03291		0.000859287	0.011763
ENSG00000176720		BOK	BCL2-related ovarian killer	-1.03146		0.000378546	0.00614604
ENSG00000186767		SPIN4	spindlin family, member 4	-1.03144		0.000141075	0.00279343
ENSG00000071127		WDR1	WD repeat domain 1	-1.03083		9.45101e-10	1.10669e-07
ENSG00000121067		SPOP	speckle-type POZ protein	-1.03075		5.92798e-09	5.39033e-07
ENSG00000073464		CLCN4	chloride channel, voltage-sensitive 4	-1.02999		0.00406751	0.0384353
ENSG00000160404		TOR2A	torsin family 2, member A	-1.02976		1.95472e-06	8.10472e-05
ENSG00000006042		TMEM98	transmembrane protein 98	-1.02887		0.00102992	0.013508
ENSG00000233838		DPH3P1	diphthamide biosynthesis 3 pseudogene 1	-1.02734		0.00224624	0.0244228
ENSG00000119917		IFIT3	interferon-induced protein with tetratricopeptide repeats 3	-1.02726		3.90248e-05	0.000986314
ENSG00000178252		WDR6	WD repeat domain 6	-1.02684		4.63202e-05	0.00114319
ENSG00000108826		MRPL27	mitochondrial ribosomal protein L27	-1.0266		0.00072535	0.0103156
ENSG00000168827		GFM1	G elongation factor, mitochondrial 1	-1.02631		3.90946e-11	6.56003e-09
ENSG00000101464		PIGU	phosphatidylinositol glycan anchor biosynthesis, class U	-1.0261		0.000301214	0.00511499
ENSG00000094841		UPRT	uracil phosphoribosyltransferase (FUR1) homolog (S. cerevisiae)	-1.02504		0.000546172	0.00825036
ENSG00000211459		MT-RNR1	mitochondrially encoded 12S RNA	-1.02482		0.000125053	0.00253478
ENSG00000136319		TTC5	tetratricopeptide repeat domain 5	-1.0248		0.000671188	0.00969782
ENSG00000135439		AGAP2	ArfGAP with GTPase domain, ankyrin repeat and PH domain 2	-1.02465		0.00324092	0.0322806
ENSG00000169189		NSMCE1	non-SMC element 1 homolog (S. cerevisiae)	-1.02428		0.000580201	0.00865992
ENSG00000189077		TMEM120A	transmembrane protein 120A	-1.02326		0.000242411	0.00427939
ENSG00000249700		SRD5A3-AS1	SRD5A3 antisense RNA 1	-1.02205		0.000572259	0.00856495
ENSG00000136280		CCM2	cerebral cavernous malformation 2	-1.02164		0.000503247	0.00773122
ENSG00000087301		TXNDC16	thioredoxin domain containing 16	-1.02118		3.61494e-05	0.000926593
ENSG00000095059		DHPS	deoxyhypusine synthase	-1.02017		0.000637425	0.00930915
ENSG00000100167		2003-09-01	septin 3	-1.02016		0.00481767	0.043347
ENSG00000126106		TMEM53	transmembrane protein 53	-1.02001		3.46853e-06	0.000133138
ENSG00000166073		GPR176	G protein-coupled receptor 176	-1.01901		0.00164134	0.0192959
ENSG00000140521		POLG	polymerase (DNA directed), gamma	-1.01898		1.18834e-07	7.6045e-06
ENSG00000261845		RP13-638C3.4		-1.01892		0.000510785	0.00781642
ENSG00000261065		RP11-74C13.4		-1.01804		0.0021493	0.0236692
ENSG00000110536		PTPMT1	protein tyrosine phosphatase, mitochondrial 1	-1.01736		0.00019143	0.00354472
ENSG00000176401		EID2B	EP300 interacting inhibitor of differentiation 2B	-1.01678		0.000867427	0.0118508
ENSG00000144935		TRPC1	transient receptor potential cation channel, subfamily C, member 1	-1.01645		0.00121007	0.0152977
ENSG00000166822		TMEM170A	transmembrane protein 170A	-1.01632		4.36016e-05	0.0010868
ENSG00000178401		DNAJC22	DnaJ (Hsp40) homolog, subfamily C, member 22	-1.01606		4.67824e-06	0.000169589
ENSG00000115234		SNX17	sorting nexin 17	-1.01602		6.06432e-05	0.00141819
ENSG00000154822		PLCL2	phospholipase C-like 2	-1.01413		0.000330621	0.00551652
ENSG00000187123		LYPD6	LY6/PLAUR domain containing 6	-1.01371		7.10635e-05	0.00160688
ENSG00000137133		HINT2	histidine triad nucleotide binding protein 2	-1.01368		0.00209021	0.0231831
ENSG00000138738		PRDM5	PR domain containing 5	-1.01354		0.00194703	0.0219922
ENSG00000112139		MDGA1	MAM domain containing glycosylphosphatidylinositol anchor 1	-1.01323		3.59177e-05	0.000921378
ENSG00000155265		GOLGA7B	golgin A7 family, member B	-1.01318		6.0085e-05	0.00140817
ENSG00000134590		FAM127A	family with sequence similarity 127, member A	-1.013		3.84479e-06	0.000144193
ENSG00000104442		ARMC1	armadillo repeat containing 1	-1.01265		2.18094e-06	8.88197e-05
ENSG00000174327		SLC16A13	solute carrier family 16, member 13	-1.01231		0.00529416	0.0465545
ENSG00000117899		MESDC2	mesoderm development candidate 2	-1.0122		5.78999e-08	4.01879e-06
ENSG00000006282		SPATA20	spermatogenesis associated 20	-1.012		0.00554583	0.0482065
ENSG00000143845		ETNK2	ethanolamine kinase 2	-1.01148		0.00123192	0.0155196
ENSG00000137106		GRHPR	glyoxylate reductase/hydroxypyruvate reductase	-1.01026		0.000171501	0.00325342
ENSG00000204386		NEU1	sialidase 1 (lysosomal sialidase)	-1.00988		0.000938138	0.0125058
ENSG00000264666		RP11-524F11.2		-1.00903		0.000932263	0.012453
ENSG00000090006		LTBP4	latent transforming growth factor beta binding protein 4	-1.00852		0.000448564	0.00708152
ENSG00000185973		TMLHE	trimethyllysine hydroxylase, epsilon	-1.00822		0.000314192	0.0052912
ENSG00000109576		AADAT	aminoadipate aminotransferase	-1.00804		0.00065663	0.00952692
ENSG00000136444		RSAD1	radical S-adenosyl methionine domain containing 1	-1.00772		0.000507734	0.00778533
ENSG00000006015		C19orf60	chromosome 19 open reading frame 60	-1.00745		0.00306959	0.0311097
ENSG00000122490		PQLC1	PQ loop repeat containing 1	-1.00729		0.000674808	0.00973285
ENSG00000147155		EBP	emopamil binding protein (sterol isomerase)	-1.00721		0.00569312	0.049237
ENSG00000125743		SNRPD2	small nuclear ribonucleoprotein D2 polypeptide 16.5kDa	-1.00699		0.00182779	0.0209581
ENSG00000247903		RP11-421F16.3		-1.00673		0.00279769	0.0289397
ENSG00000197763		TXNRD3	thioredoxin reductase 3	-1.00605		4.96181e-05	0.0012099
ENSG00000176125		UFSP1	UFM1-specific peptidase 1 (non-functional)	-1.00557		0.00486998	0.0437228
ENSG00000143374		TARS2	threonyl-tRNA synthetase 2, mitochondrial (putative)	-1.00546		0.00252625	0.0268361
ENSG00000110697		PITPNM1	phosphatidylinositol transfer protein, membrane-associated 1	-1.00541		0.000535713	0.00812253
ENSG00000158560		DYNC1I1	dynein, cytoplasmic 1, intermediate chain 1	-1.00537		0.00034742	0.00572926
ENSG00000092010		PSME1	proteasome (prosome, macropain) activator subunit 1 (PA28 alpha)	-1.00532		0.000171358	0.0032526
ENSG00000185480		PARPBP	PARP1 binding protein	-1.00499		0.00535575	0.0470188
ENSG00000118292		C1orf54	chromosome 1 open reading frame 54	-1.0043		0.000750273	0.0105959
ENSG00000165996		PTPLA	protein tyrosine phosphatase-like (proline instead of catalytic arginine), member A	-1.00429		0.00160429	0.0190048
ENSG00000179115		FARSA	phenylalanyl-tRNA synthetase, alpha subunit	-1.00379		0.000614581	0.00904451
ENSG00000205730		ITPRIPL2	inositol 1,4,5-trisphosphate receptor interacting protein-like 2	-1.00324		0.00325053	0.0323377
ENSG00000198755		RPL10A	ribosomal protein L10a	-1.00303		0.000839935	0.0115662
ENSG00000123892		RAB38	RAB38, member RAS oncogene family	-1.00299		6.21998e-05	0.00145038
ENSG00000225177		RP11-390P2.4		-1.00296		0.00101853	0.0133749
ENSG00000172687		ZNF738	zinc finger protein 738	-1.00258		0.00032369	0.00542031
ENSG00000004487		KDM1A	lysine (K)-specific demethylase 1A	-1.00134		1.31215e-10	1.83193e-08

## Sheet: Up-regulated genes
Ensembl gene id	Gene name	Description	log2(shTDG/shControl)		P-value (shTDG vs shControl)	Adjusted p-value (shTDG vs shControl)
ENSG00000171195	MUC7	mucin 7, secreted	4.71661		5.94399e-25	1.3821e-21
ENSG00000152254	G6PC2	glucose-6-phosphatase, catalytic, 2	3.46163		1.57599e-10	2.1556e-08
ENSG00000151376	ME3	malic enzyme 3, NADP(+)-dependent, mitochondrial	3.45582		3.13189e-13	8.94321e-11
ENSG00000162951	LRRTM1	leucine rich repeat transmembrane neuronal 1	3.43424		1.35797e-13	4.1314e-11
ENSG00000232053	AC009784.3		3.33171		1.25862e-10	1.78138e-08
ENSG00000124406	ATP8A1	ATPase, aminophospholipid transporter (APLT), class I, type 8A, member 1	3.31849		1.3622e-20	1.84766e-17
ENSG00000259295	CSPG4P12	chondroitin sulfate proteoglycan 4 pseudogene 12	3.30024		4.41029e-26	1.1964e-22
ENSG00000183508	FAM46C	family with sequence similarity 46, member C	3.21316		3.36463e-22	5.47644e-19
ENSG00000204466	DGKK	diacylglycerol kinase, kappa	3.19953		1.89645e-08	1.52013e-06
ENSG00000156206	C15orf26	chromosome 15 open reading frame 26	3.19601		1.55701e-09	1.70844e-07
ENSG00000237212	RP11-569G13.2		3.13975		1.08564e-10	1.59193e-08
ENSG00000137491	SLCO2B1	solute carrier organic anion transporter family, member 2B1	3.13927		1.84137e-26	5.44929e-23
ENSG00000117586	TNFSF4	tumor necrosis factor (ligand) superfamily, member 4	3.13401		1.47278e-15	7.26414e-13
ENSG00000172752	COL6A5	collagen, type VI, alpha 5	3.11562		4.07206e-62	6.62789e-58
ENSG00000179057	IGSF22	immunoglobulin superfamily, member 22	3.11406		3.93557e-12	8.61912e-10
ENSG00000047617	ANO2	anoctamin 2	3.05382		1.05805e-18	9.84073e-16
ENSG00000220412	RP11-95M15.2		3.04007		1.90057e-08	1.52013e-06
ENSG00000113578	FGF1	fibroblast growth factor 1 (acidic)	3.0243		1.4558e-20	1.89562e-17
ENSG00000164266	SPINK1	serine peptidase inhibitor, Kazal type 1	2.99574		1.54609e-08	1.26457e-06
ENSG00000249436	CTD-2023N9.3		2.95252		5.0703e-11	8.25268e-09
ENSG00000188897	CTD-3088G3.8	Protein LOC388210	2.92174		1.84223e-17	1.36296e-14
ENSG00000185056	C5orf47	chromosome 5 open reading frame 47	2.89669		3.4899e-09	3.4531e-07
ENSG00000186472	PCLO	piccolo presynaptic cytomatrix protein	2.89419		5.43083e-08	3.82662e-06
ENSG00000183960	KCNH8	potassium voltage-gated channel, subfamily H (eag-related), member 8	2.89371		1.93525e-08	1.54407e-06
ENSG00000100427	MLC1	megalencephalic leukoencephalopathy with subcortical cysts 1	2.8336		3.45472e-11	6.01398e-09
ENSG00000162777	DENND2D	DENN/MADD domain containing 2D	2.8183		1.08758e-25	2.72338e-22
ENSG00000250958	LINC00492	long intergenic non-protein coding RNA 492	2.8175		7.67542e-07	3.66899e-05
ENSG00000154319	FAM167A	family with sequence similarity 167, member A	2.80563		3.64314e-09	3.56142e-07
ENSG00000137868	STRA6	stimulated by retinoic acid 6	2.79172		2.80459e-07	1.58503e-05
ENSG00000151117	TMEM86A	transmembrane protein 86A	2.74255		1.69935e-21	2.63424e-18
ENSG00000236453	AC003092.1		2.73345		1.19132e-06	5.34909e-05
ENSG00000258647	LINC00930	long intergenic non-protein coding RNA 930	2.706		1.97488e-10	2.65653e-08
ENSG00000234362	AC104654.2		2.70284		9.51941e-16	4.91881e-13
ENSG00000133665	DYDC2	DPY30 domain containing 2	2.66067		1.38549e-06	6.08663e-05
ENSG00000248323	LUCAT1	lung cancer associated transcript 1 (non-protein coding)	2.61726		2.43111e-06	9.72234e-05
ENSG00000091490	SEL1L3	sel-1 suppressor of lin-12-like 3 (C. elegans)	2.59407		3.57556e-11	6.09399e-09
ENSG00000255375	RP1-65P5.5		2.57381		2.88145e-06	0.000113012
ENSG00000163376	KBTBD8	kelch repeat and BTB (POZ) domain containing 8	2.56863		8.80487e-07	4.13004e-05
ENSG00000224260	RP1-272L16.1		2.56741		3.64056e-13	1.01292e-10
ENSG00000235770	LINC00607	long intergenic non-protein coding RNA 607	2.53		3.73416e-07	2.01465e-05
ENSG00000166689	PLEKHA7	pleckstrin homology domain containing, family A member 7	2.49087		2.12399e-13	6.28565e-11
ENSG00000115844	DLX2	distal-less homeobox 2	2.4787		8.25181e-20	8.6652e-17
ENSG00000122877	EGR2	early growth response 2	2.47201		1.14811e-10	1.65425e-08
ENSG00000243144	RP11-115N4.1		2.46961		5.17096e-06	0.000182968
ENSG00000163395	IGFN1	immunoglobulin-like and fibronectin type III domain containing 1	2.4685		3.40069e-06	0.000131313
ENSG00000258483	AC144835.1		2.45231		3.50314e-07	1.9166e-05
ENSG00000137573	SULF1	sulfatase 1	2.43544		3.74593e-15	1.71748e-12
ENSG00000206561	COLQ	collagen-like tail subunit (single strand of homotrimer) of asymmetric acetylcholinesterase	2.43123		1.24554e-05	0.000386889
ENSG00000258754	CTD-3049M7.1		2.42548		1.31098e-05	0.000402988
ENSG00000259041	RP11-167B3.1		2.423		3.00764e-06	0.000117115
ENSG00000169330	KIAA1024	KIAA1024	2.41424		4.31602e-14	1.44845e-11
ENSG00000102313	ITIH6	inter-alpha-trypsin inhibitor heavy chain family, member 6	2.41114		3.51097e-11	6.04722e-09
ENSG00000251003	RP11-152P17.2		2.41072		5.77538e-07	2.88796e-05
ENSG00000134827	TCN1	transcobalamin I (vitamin B12 binding protein, R binder family)	2.40986		1.41087e-10	1.9461e-08
ENSG00000004846	ABCB5	ATP-binding cassette, sub-family B (MDR/TAP), member 5	2.40631		2.02661e-14	7.33024e-12
ENSG00000254237	RP11-115J16.2		2.39745		5.4384e-07	2.74475e-05
ENSG00000160145	KALRN	kalirin, RhoGEF kinase	2.39536		5.90747e-16	3.25942e-13
ENSG00000197959	DNM3	dynamin 3	2.39225		1.80441e-07	1.08175e-05
ENSG00000140465	CYP1A1	cytochrome P450, family 1, subfamily A, polypeptide 1	2.38649		3.42014e-05	0.000887137
ENSG00000171931	FBXW10	F-box and WD repeat domain containing 10	2.3846		2.19947e-05	0.000613602
ENSG00000235782	RP3-333A15.1		2.3733		3.74374e-05	0.000953598
ENSG00000174038	C9orf131	chromosome 9 open reading frame 131	2.37035		8.72669e-06	0.00028695
ENSG00000010379	SLC6A13	solute carrier family 6 (neurotransmitter transporter), member 13	2.36826		1.38719e-05	0.000421635
ENSG00000260604	RP1-140K8.5		2.36284		3.80168e-06	0.000142905
ENSG00000134363	FST	follistatin	2.35515		7.89092e-07	3.74997e-05
ENSG00000135318	NT5E	5'-nucleotidase, ecto (CD73)	2.3545		3.31502e-13	9.38381e-11
ENSG00000258086	RP11-753H16.5		2.34915		1.21155e-05	0.000378498
ENSG00000122133	PAEP	progestagen-associated endometrial protein	2.34602		1.46371e-07	9.02429e-06
ENSG00000115896	PLCL1	phospholipase C-like 1	2.3405		4.27492e-13	1.16943e-10
ENSG00000102385	DRP2	dystrophin related protein 2	2.3394		2.69537e-05	0.000726343
ENSG00000236385	RP11-114M1.2		2.32553		2.28704e-06	9.22555e-05
ENSG00000115423	DNAH6	dynein, axonemal, heavy chain 6	2.31934		5.57032e-05	0.00131973
ENSG00000224298	AC069363.1		2.30542		1.07454e-06	4.90014e-05
ENSG00000178852	EFCAB13	EF-hand calcium binding domain 13	2.30077		1.31684e-10	1.83193e-08
ENSG00000233299	HIGD1AP4	HIG1 hypoxia inducible domain family, member 1A pseudogene 4	2.29977		6.32198e-05	0.0014679
ENSG00000059377	TBXAS1	thromboxane A synthase 1 (platelet)	2.29674		2.66451e-09	2.71056e-07
ENSG00000265179	RP11-672L10.2		2.28942		1.12289e-05	0.000353517
ENSG00000225473	ATP13A4-AS1	ATP13A4 antisense RNA 1	2.27845		7.52608e-05	0.00168267
ENSG00000256422	RP11-886D15.1		2.26623		5.11842e-05	0.00123881
ENSG00000235385	GS1-600G8.5		2.26561		8.38272e-05	0.0018302
ENSG00000254966	RP11-1081L13.4		2.25975		2.36373e-05	0.000648789
ENSG00000149948	HMGA2	high mobility group AT-hook 2	2.25813		3.44854e-49	2.80651e-45
ENSG00000160282	FTCD	formimidoyltransferase cyclodeaminase	2.2535		8.33114e-05	0.00182261
ENSG00000144214	LYG1	lysozyme G-like 1	2.25334		1.8096e-05	0.000523161
ENSG00000257904	RP11-269C4.2		2.24382		1.79068e-05	0.00052
ENSG00000223949	RP11-24J23.2		2.24269		9.71039e-05	0.00205662
ENSG00000210194	MT-TE	mitochondrially encoded tRNA glutamic acid	2.23083		1.8499e-08	1.49429e-06
ENSG00000253955	CTB-33O18.3		2.22948		7.85101e-05	0.00174572
ENSG00000259207	ITGB3	integrin, beta 3 (platelet glycoprotein IIIa, antigen CD61)	2.22628		3.12021e-17	2.20809e-14
ENSG00000026751	SLAMF7	SLAM family member 7	2.22298		9.0125e-11	1.33965e-08
ENSG00000035664	DAPK2	death-associated protein kinase 2	2.21926		3.15111e-08	2.34196e-06
ENSG00000241322	CDRT1	CMT1A duplicated region transcript 1	2.21727		6.51912e-05	0.00150295
ENSG00000250497	AC007126.1		2.21636		6.41827e-05	0.00148602
ENSG00000064300	NGFR	nerve growth factor receptor	2.21169		9.48894e-06	0.000309513
ENSG00000128739	SNRPN	small nuclear ribonucleoprotein polypeptide N	2.21082		2.14359e-11	3.96478e-09
ENSG00000105810	CDK6	cyclin-dependent kinase 6	2.20727		5.88108e-09	5.36266e-07
ENSG00000226017	PRICKLE2-AS3	PRICKLE2 antisense RNA 3	2.20587		1.49461e-06	6.52968e-05
ENSG00000134207	SYT6	synaptotagmin VI	2.20113		8.34839e-05	0.00182515
ENSG00000269826	RP11-158I3.3		2.19501		0.000129414	0.0025989
ENSG00000102010	BMX	BMX non-receptor tyrosine kinase	2.19396		8.09494e-05	0.00179018
ENSG00000204248	COL11A2	collagen, type XI, alpha 2	2.19192		1.40771e-07	8.712e-06
ENSG00000139269	INHBE	inhibin, beta E	2.19123		0.00010152	0.00213212
ENSG00000181690	PLAG1	pleiomorphic adenoma gene 1	2.19111		1.91635e-10	2.59929e-08
ENSG00000161638	ITGA5	integrin, alpha 5 (fibronectin receptor, alpha polypeptide)	2.18955		3.79639e-08	2.77094e-06
ENSG00000163359	COL6A3	collagen, type VI, alpha 3	2.18888		6.24184e-05	0.0014524
ENSG00000260729	RP11-106M3.2		2.18336		0.000148454	0.00290421
ENSG00000128965	CHAC1	ChaC, cation transport regulator homolog 1 (E. coli)	2.18207		1.67463e-07	1.01327e-05
ENSG00000227844	RP13-143G15.3		2.18028		0.000143721	0.00283504
ENSG00000106366	SERPINE1	serpin peptidase inhibitor, clade E (nexin, plasminogen activator inhibitor type 1), member 1	2.17917		0.000140101	0.00277921
ENSG00000213626	LBH	limb bud and heart development	2.17565		1.67694e-16	1.06251e-13
ENSG00000180667	YOD1	YOD1 deubiquitinase	2.16851		2.65106e-14	9.38042e-12
ENSG00000128045	RASL11B	RAS-like, family 11, member B	2.15755		7.28049e-11	1.12858e-08
ENSG00000162772	ATF3	activating transcription factor 3	2.15299		1.66237e-05	0.000489489
ENSG00000204291	COL15A1	collagen, type XV, alpha 1	2.15217		5.56631e-13	1.49752e-10
ENSG00000111886	GABRR2	gamma-aminobutyric acid (GABA) A receptor, rho 2	2.15169		1.3684e-06	6.01967e-05
ENSG00000141316	SPACA3	sperm acrosome associated 3	2.14949		0.00017128	0.0032526
ENSG00000136383	ALPK3	alpha-kinase 3	2.13838		1.21956e-05	0.000379907
ENSG00000158125	XDH	xanthine dehydrogenase	2.13485		8.5088e-05	0.00185152
ENSG00000203859	HSD3B2	hydroxy-delta-5-steroid dehydrogenase, 3 beta- and steroid delta-isomerase 2	2.13472		1.18904e-07	7.6045e-06
ENSG00000164692	COL1A2	collagen, type I, alpha 2	2.13412		0.000210485	0.00383646
ENSG00000249906	RP5-1029K10.2		2.1322		0.00018611	0.00347387
ENSG00000211899	IGHM	immunoglobulin heavy constant mu	2.13162		0.000201376	0.00370571
ENSG00000231758	AC092652.1		2.12603		0.000220983	0.00397974
ENSG00000259878	RP11-1O10.1		2.12573		7.65079e-06	0.000256231
ENSG00000154928	EPHB1	EPH receptor B1	2.12123		5.24126e-07	2.65761e-05
ENSG00000130766	SESN2	sestrin 2	2.11735		5.45525e-10	6.77805e-08
ENSG00000187699	C2orf88	chromosome 2 open reading frame 88	2.11703		4.46126e-07	2.32736e-05
ENSG00000231023	LINC00326	long intergenic non-protein coding RNA 326	2.11392		1.28304e-11	2.48611e-09
ENSG00000167355	AC104389.28		2.11375		1.59602e-05	0.000474287
ENSG00000099139	PCSK5	proprotein convertase subtilisin/kexin type 5	2.11156		0.000246366	0.00433043
ENSG00000116962	NID1	nidogen 1	2.10803		1.57065e-12	3.81561e-10
ENSG00000090339	ICAM1	intercellular adhesion molecule 1	2.10353		4.63838e-11	7.70373e-09
ENSG00000152926	ZNF117	zinc finger protein 117	2.10233		1.80568e-05	0.000523079
ENSG00000248294	CTD-2023N9.2		2.10142		8.67785e-05	0.00187826
ENSG00000184792	OSBP2	oxysterol binding protein 2	2.08915		4.44308e-05	0.00110662
ENSG00000158887	MPZ	myelin protein zero	2.08842		5.39701e-07	2.72809e-05
ENSG00000118263	KLF7	Kruppel-like factor 7 (ubiquitous)	2.08161		5.62022e-08	3.93452e-06
ENSG00000164946	FREM1	FRAS1 related extracellular matrix 1	2.08153		1.19562e-15	5.98784e-13
ENSG00000137877	SPTBN5	spectrin, beta, non-erythrocytic 5	2.08027		1.00684e-07	6.55513e-06
ENSG00000164556	FAM183B	family with sequence similarity 183, member B	2.07993		0.000271362	0.00469376
ENSG00000178404	DDC8	Protein DDC8 homolog	2.06845		0.000242112	0.00427644
ENSG00000203837	PNLIPRP3	pancreatic lipase-related protein 3	2.06745		1.57409e-09	1.71951e-07
ENSG00000137502	RAB30	RAB30, member RAS oncogene family	2.06393		4.35231e-12	9.44539e-10
ENSG00000233642	GPR158-AS1	GPR158 antisense RNA 1	2.06226		2.83883e-08	2.15917e-06
ENSG00000159388	BTG2	BTG family, member 2	2.0592		3.48728e-16	1.99161e-13
ENSG00000261083	RP11-93I21.3		2.05636		0.000347769	0.00573211
ENSG00000140297	GCNT3	glucosaminyl (N-acetyl) transferase 3, mucin type	2.05161		6.83297e-05	0.00155984
ENSG00000158258	CLSTN2	calsyntenin 2	2.04998		2.92235e-08	2.21236e-06
ENSG00000007174	DNAH9	dynein, axonemal, heavy chain 9	2.04426		1.06821e-17	8.2794e-15
ENSG00000169393	ELSPBP1	epididymal sperm binding protein 1	2.04182		0.000142171	0.00281172
ENSG00000232310	RP11-557H15.4		2.03392		8.96928e-08	5.94658e-06
ENSG00000196104	SPOCK3	sparc/osteonectin, cwcv and kazal-like domains proteoglycan (testican) 3	2.03032		0.000387277	0.0062597
ENSG00000198691	ABCA4	ATP-binding cassette, sub-family A (ABC1), member 4	2.02852		0.000226105	0.00405085
ENSG00000268941	MGC4294	HCG1785561; MGC4294 protein; Uncharacterized protein	2.02411		2.5239e-08	1.94693e-06
ENSG00000153060	TEKT5	tektin 5	2.02393		0.000156952	0.0030358
ENSG00000130948	HSD17B3	hydroxysteroid (17-beta) dehydrogenase 3	2.01842		1.9513e-05	0.000556223
ENSG00000174123	TLR10	toll-like receptor 10	2.01541		0.000459455	0.00720803
ENSG00000248713	RP11-766F14.2	Protein LOC285556	2.01037		0.000342828	0.00566501
ENSG00000166105	GLB1L3	galactosidase, beta 1-like 3	2.01013		0.000111812	0.00230368
ENSG00000184368	MAP7D2	MAP7 domain containing 2	2.00517		0.000419183	0.00669562
ENSG00000102996	MMP15	matrix metallopeptidase 15 (membrane-inserted)	2.00357		1.21408e-13	3.80017e-11
ENSG00000183778	B3GALT5	UDP-Gal:betaGlcNAc beta 1,3-galactosyltransferase, polypeptide 5	2.00165		0.00015104	0.0029442
ENSG00000224721	AC007182.6		1.99911		3.34584e-09	3.3308e-07
ENSG00000073754	CD5L	CD5 molecule-like	1.9989		0.000510716	0.00781642
ENSG00000203392	AC105020.1	Uncharacterized protein; cDNA FLJ12988 fis, clone NT2RP3000080	1.99718		7.91344e-07	3.75519e-05
ENSG00000074966	TXK	TXK tyrosine kinase	1.99418		1.45296e-05	0.00043876
ENSG00000205592	MUC19	mucin 19, oligomeric	1.99315		3.73502e-05	0.000952123
ENSG00000260975	RP11-142G1.3		1.98877		0.000329764	0.00550785
ENSG00000079263	SP140	SP140 nuclear body protein	1.98563		0.000508763	0.00779744
ENSG00000059728	MXD1	MAX dimerization protein 1	1.9836		1.53374e-05	0.00045974
ENSG00000258631	RP11-739G5.1		1.98302		0.000573872	0.00857726
ENSG00000225511	LINC00475	long intergenic non-protein coding RNA 475	1.98098		1.03694e-05	0.000330614
ENSG00000197748	WDR96	WD repeat domain 96	1.98017		3.92685e-09	3.81584e-07
ENSG00000170579	DLGAP1	discs, large (Drosophila) homolog-associated protein 1	1.97025		5.46206e-06	0.000191602
ENSG00000258616	RP11-369C8.1		1.9697		1.7831e-07	1.07095e-05
ENSG00000236985	RP5-1195D24.1		1.95997		0.000494268	0.00763278
ENSG00000271978	RP11-428J1.4		1.9583		9.23386e-05	0.00197367
ENSG00000006075	CCL3	chemokine (C-C motif) ligand 3	1.95433		6.85703e-05	0.00156424
ENSG00000267607	CTD-2369P2.8		1.95273		1.87469e-08	1.50684e-06
ENSG00000115474	KCNJ13	potassium inwardly-rectifying channel, subfamily J, member 13	1.94954		2.7459e-10	3.58985e-08
ENSG00000182168	UNC5C	unc-5 homolog C (C. elegans)	1.94683		2.68014e-05	0.000722838
ENSG00000260633	RP11-375I20.6		1.9445		0.00071565	0.0102039
ENSG00000120708	TGFBI	transforming growth factor, beta-induced, 68kDa	1.94387		0.000164828	0.0031507
ENSG00000271216	LINC01050	long intergenic non-protein coding RNA 1050	1.93867		0.000720238	0.0102518
ENSG00000176177	ENTHD1	ENTH domain containing 1	1.93846		2.48838e-05	0.000679565
ENSG00000178381	ZFAND2A	zinc finger, AN1-type domain 2A	1.93724		4.57277e-05	0.001132
ENSG00000237527	AF241725.6		1.93453		0.000173981	0.00329088
ENSG00000012223	LTF	lactotransferrin	1.93286		0.000790277	0.0110306
ENSG00000108448	TRIM16L	tripartite motif containing 16-like	1.93139		4.23223e-09	4.07608e-07
ENSG00000221955	SLC12A8	solute carrier family 12, member 8	1.92927		0.000515119	0.00785378
ENSG00000116675	DNAJC6	DnaJ (Hsp40) homolog, subfamily C, member 6	1.92881		0.000291857	0.0049818
ENSG00000273216	AC002059.10		1.92741		0.000496805	0.00766673
ENSG00000162733	DDR2	discoidin domain receptor tyrosine kinase 2	1.92592		2.60678e-07	1.4954e-05
ENSG00000173110	HSPA6	heat shock 70kDa protein 6 (HSP70B')	1.92469		0.000180834	0.00339486
ENSG00000101898	RP3-324O17.4		1.92465		1.76794e-05	0.000514775
ENSG00000138623	SEMA7A	semaphorin 7A, GPI membrane anchor (John Milton Hagen blood group)	1.92463		1.75482e-12	4.20035e-10
ENSG00000235597	LINC01102	long intergenic non-protein coding RNA 1102	1.92305		8.65175e-06	0.000285061
ENSG00000123171	CCDC70	coiled-coil domain containing 70	1.92141		0.000302259	0.00512737
ENSG00000256087	ZNF432	zinc finger protein 432	1.90562		2.22446e-05	0.000618823
ENSG00000179817	MRGPRX4	MAS-related GPR, member X4	1.90531		0.000380829	0.00617694
ENSG00000273056	RP11-77E14.2		1.89266		0.00090107	0.0121611
ENSG00000075213	SEMA3A	sema domain, immunoglobulin domain (Ig), short basic domain, secreted, (semaphorin) 3A	1.88925		9.41111e-15	3.78222e-12
ENSG00000134668	SPOCD1	SPOC domain containing 1	1.88921		3.3147e-08	2.45794e-06
ENSG00000136231	IGF2BP3	insulin-like growth factor 2 mRNA binding protein 3	1.88908		2.19311e-13	6.42439e-11
ENSG00000205054	LINC01121	long intergenic non-protein coding RNA 1121	1.88612		0.00105508	0.0137604
ENSG00000231422	RP11-80K21.3		1.88315		0.000334808	0.00557208
ENSG00000267473	AC005789.11		1.88118		0.000974732	0.0128881
ENSG00000261712	RP11-358L4.1		1.87894		0.000159242	0.00307098
ENSG00000127080	IPPK	inositol 1,3,4,5,6-pentakisphosphate 2-kinase	1.87566		9.92877e-15	3.92831e-12
ENSG00000236655	AC023347.2		1.87458		0.000946613	0.0125982
ENSG00000261036	RP11-574H6.1		1.86667		5.93561e-07	2.93796e-05
ENSG00000186952	TMEM232	transmembrane protein 232	1.86324		0.000595529	0.00885217
ENSG00000154898	CCDC144CP	coiled-coil domain containing 144C, pseudogene	1.85538		0.000761439	0.0107257
ENSG00000139572	GPR84	G protein-coupled receptor 84	1.85355		4.62896e-05	0.00114319
ENSG00000159445	THEM4	thioesterase superfamily member 4	1.84841		1.24449e-13	3.85828e-11
ENSG00000179119	SPTY2D1	SPT2, Suppressor of Ty, domain containing 1 (S. cerevisiae)	1.84675		8.28223e-07	3.91877e-05
ENSG00000028277	POU2F2	POU class 2 homeobox 2	1.84305		1.02031e-06	4.70457e-05
ENSG00000127249	ATP13A4	ATPase type 13A4	1.84011		0.00132994	0.0164365
ENSG00000114805	PLCH1	phospholipase C, eta 1	1.83495		0.00137674	0.0168994
ENSG00000117013	KCNQ4	potassium voltage-gated channel, KQT-like subfamily, member 4	1.83475		0.00027294	0.00471853
ENSG00000144406	UNC80	unc-80 homolog (C. elegans)	1.82576		1.82432e-07	1.08767e-05
ENSG00000119686	FLVCR2	feline leukemia virus subgroup C cellular receptor family, member 2	1.82542		1.56351e-11	2.99394e-09
ENSG00000259353	RP11-30K9.5		1.82535		0.000100084	0.00210604
ENSG00000116183	PAPPA2	pappalysin 2	1.8248		0.00151888	0.0182362
ENSG00000135547	HEY2	hes-related family bHLH transcription factor with YRPW motif 2	1.82315		2.90043e-14	1.01524e-11
ENSG00000165029	ABCA1	ATP-binding cassette, sub-family A (ABC1), member 1	1.82093		0.0015676	0.0186693
ENSG00000231672	DIRC3	disrupted in renal carcinoma 3	1.82069		0.00103648	0.0135886
ENSG00000269067	ZNF728	zinc finger protein 728	1.81751		0.00126345	0.0158249
ENSG00000137801	THBS1	thrombospondin 1	1.8138		1.42707e-11	2.74884e-09
ENSG00000251381	LINC00958	long intergenic non-protein coding RNA 958	1.81013		0.001672	0.0195716
ENSG00000182263	FIGN	fidgetin	1.80902		5.84958e-07	2.9072e-05
ENSG00000172497	ACOT12	acyl-CoA thioesterase 12	1.80763		0.000101695	0.00213442
ENSG00000268366	CTC-492K19.4		1.80374		0.000821716	0.0113441
ENSG00000256971	LINC00508	long intergenic non-protein coding RNA 508	1.80093		0.00145055	0.0176193
ENSG00000257277	RP11-434H14.1		1.79822		0.00163214	0.0192225
ENSG00000100448	CTSG	cathepsin G	1.79507		2.97895e-05	0.00079227
ENSG00000248461	CTD-2207A17.1		1.79459		1.79958e-05	0.000522118
ENSG00000170458	CD14	CD14 molecule	1.7943		0.00168948	0.0196631
ENSG00000168685	IL7R	interleukin 7 receptor	1.7909		0.00169165	0.0196813
ENSG00000232113	RP11-360D2.1		1.78933		0.00150652	0.01811
ENSG00000184672	RALYL	RALY RNA binding protein-like	1.78924		7.39462e-05	0.00165669
ENSG00000124602	UNC5CL	unc-5 homolog C (C. elegans)-like	1.78912		8.61793e-05	0.00187103
ENSG00000258363	GRAMD4P4	GRAM domain containing 4 pseudogene 4	1.78869		0.00187828	0.0214238
ENSG00000130234	ACE2	angiotensin I converting enzyme 2	1.78819		0.000871777	0.0118939
ENSG00000150893	FREM2	FRAS1 related extracellular matrix protein 2	1.78713		2.88357e-07	1.62403e-05
ENSG00000188643	S100A16	S100 calcium binding protein A16	1.78334		5.83029e-08	4.02959e-06
ENSG00000130701	RBBP8NL	RBBP8 N-terminal like	1.78085		6.79118e-05	0.00155248
ENSG00000100276	RASL10A	RAS-like, family 10, member A	1.77969		0.00111545	0.0143466
ENSG00000135407	AVIL	advillin	1.77865		3.96137e-06	0.000147375
ENSG00000144136	SLC20A1	solute carrier family 20 (phosphate transporter), member 1	1.77534		1.94001e-11	3.6295e-09
ENSG00000160307	S100B	S100 calcium binding protein B	1.76787		7.43111e-11	1.14647e-08
ENSG00000006074	CCL18	chemokine (C-C motif) ligand 18 (pulmonary and activation-regulated)	1.7643		0.0017645	0.0203556
ENSG00000135074	ADAM19	ADAM metallopeptidase domain 19	1.76404		3.98776e-07	2.11423e-05
ENSG00000138435	CHRNA1	cholinergic receptor, nicotinic, alpha 1 (muscle)	1.76111		0.0004837	0.00749448
ENSG00000187944	C2orf66	chromosome 2 open reading frame 66	1.76108		8.70514e-05	0.00188291
ENSG00000113263	ITK	IL2-inducible T-cell kinase	1.76077		0.00213256	0.0235326
ENSG00000248498	ASNSP1	asparagine synthetase pseudogene 1	1.75952		0.00198921	0.0223369
ENSG00000092531	SNAP23	synaptosomal-associated protein, 23kDa	1.75473		4.71025e-10	5.98956e-08
ENSG00000238121	LINC00426	long intergenic non-protein coding RNA 426	1.75271		1.71577e-06	7.32023e-05
ENSG00000171316	CHD7	chromodomain helicase DNA binding protein 7	1.75241		7.94557e-06	0.000264741
ENSG00000237187	NR2F1-AS1	NR2F1 antisense RNA 1	1.75238		0.0021434	0.0236122
ENSG00000267397	RP11-873E20.1		1.75098		0.00129276	0.0160807
ENSG00000162892	IL24	interleukin 24	1.74879		0.000294027	0.005006
ENSG00000231776	RP1-90L14.1		1.74641		0.00168544	0.0196631
ENSG00000266002	RP11-567L7.5		1.74118		0.000184929	0.00345468
ENSG00000101605	MYOM1	myomesin 1	1.74035		0.000231954	0.0041397
ENSG00000100697	DICER1	dicer 1, ribonuclease type III	1.73937		4.41227e-07	2.3055e-05
ENSG00000176716	OR10AB1P	olfactory receptor, family 10, subfamily AB, member 1 pseudogene	1.73837		0.00252192	0.02682
ENSG00000247595	SPTY2D1-AS1	SPTY2D1 antisense RNA 1	1.73348		2.96311e-07	1.66307e-05
ENSG00000184774	RP11-480I12.4	Putative inactive alpha-1,3-mannosyl-glycoprotein 4-beta-N-acetylglucosaminyltransferase-like protein LOC641515	1.73054		0.00240243	0.0258041
ENSG00000226491	FTOP1	fat mass and obesity associated pseudogene 1	1.72989		0.00249703	0.0266162
ENSG00000206120	EGFEM1P	EGF-like and EMI domain containing 1, pseudogene	1.72816		8.81602e-05	0.00189932
ENSG00000066032	CTNNA2	catenin (cadherin-associated protein), alpha 2	1.72797		0.00196458	0.0221367
ENSG00000234840	RP11-399D6.2		1.72714		1.26265e-18	1.14175e-15
ENSG00000236772	RP5-1184F4.5		1.72708		0.000435352	0.00689972
ENSG00000186517	ARHGAP30	Rho GTPase activating protein 30	1.72675		0.00224444	0.0244114
ENSG00000146587	RBAK	RB-associated KRAB zinc finger	1.72653		1.36958e-08	1.13734e-06
ENSG00000205085	FAM71F2	family with sequence similarity 71, member F2	1.72578		0.000204439	0.00374303
ENSG00000184205	TSPYL2	TSPY-like 2	1.72546		3.03045e-07	1.68921e-05
ENSG00000252956	RNA5SP40	RNA, 5S ribosomal pseudogene 40	1.72345		0.000559169	0.00841546
ENSG00000189056	RELN	reelin	1.72341		0.00249986	0.0266376
ENSG00000226251	RP11-15I11.3		1.7228		0.000620552	0.00911179
ENSG00000211448	DIO2	deiodinase, iodothyronine, type II	1.72185		0.0010125	0.0133064
ENSG00000237447	CDC27P2	cell division cycle 27 pseudogene 2	1.72034		0.00241358	0.0258877
ENSG00000163491	NEK10	NIMA-related kinase 10	1.71994		3.21505e-05	0.000842669
ENSG00000135111	TBX3	T-box 3	1.71723		9.00207e-14	2.90143e-11
ENSG00000243742	RPLP0P2	ribosomal protein, large, P0 pseudogene 2	1.71624		0.00077511	0.0108712
ENSG00000135605	TEC	tec protein tyrosine kinase	1.71531		3.48494e-06	0.000133308
ENSG00000102387	TAF7L	TAF7-like RNA polymerase II, TATA box binding protein (TBP)-associated factor, 50kDa	1.71409		0.00269575	0.0281897
ENSG00000163545	NUAK2	NUAK family, SNF1-like kinase, 2	1.71263		0.000237649	0.00421078
ENSG00000171786	NHLH1	nescient helix loop helix 1	1.71092		0.00144274	0.0175441
ENSG00000204365	C10orf126	chromosome 10 open reading frame 126	1.71053		0.00278702	0.0288669
ENSG00000109846	CRYAB	crystallin, alpha B	1.7096		0.00244257	0.0261642
ENSG00000265494	RP11-131K5.2		1.70833		0.00222388	0.0242933
ENSG00000148200	NR6A1	nuclear receptor subfamily 6, group A, member 1	1.70797		1.72137e-07	1.03773e-05
ENSG00000218073	RP1-13D10.2		1.7045		0.00263966	0.0278063
ENSG00000031003	FAM13B	family with sequence similarity 13, member B	1.70353		6.12429e-10	7.52317e-08
ENSG00000163590	PPM1L	protein phosphatase, Mg2+/Mn2+ dependent, 1L	1.70275		3.38637e-09	3.36086e-07
ENSG00000236673	RP11-69I8.2		1.70202		0.00296583	0.0302654
ENSG00000006432	MAP3K9	mitogen-activated protein kinase kinase kinase 9	1.70061		7.10958e-06	0.00024058
ENSG00000137872	SEMA6D	sema domain, transmembrane domain (TM), and cytoplasmic domain, (semaphorin) 6D	1.69758		5.06668e-11	8.25268e-09
ENSG00000248309	MEF2C-AS1	MEF2C antisense RNA 1	1.69536		0.00179351	0.0206158
ENSG00000182326	C1S	complement component 1, s subcomponent	1.69503		0.000514375	0.00785378
ENSG00000182580	EPHB3	EPH receptor B3	1.69459		6.84137e-12	1.42779e-09
ENSG00000133710	SPINK5	serine peptidase inhibitor, Kazal type 5	1.6934		0.00319	0.0319914
ENSG00000249550	RP11-438N16.1		1.69257		3.8995e-05	0.000986314
ENSG00000070808	CAMK2A	calcium/calmodulin-dependent protein kinase II alpha	1.69198		1.68114e-05	0.000493919
ENSG00000151025	GPR158	G protein-coupled receptor 158	1.69105		4.26368e-13	1.16943e-10
ENSG00000203836	NBPF24	neuroblastoma breakpoint family, member 24	1.69063		0.000313691	0.00528941
ENSG00000257242	C12orf79	chromosome 12 open reading frame 79	1.68973		0.00297287	0.0302993
ENSG00000189423	USP32P3	ubiquitin specific peptidase 32 pseudogene 3	1.6895		0.00282803	0.0292164
ENSG00000272486	RP11-532M24.1		1.68405		0.00298399	0.0303651
ENSG00000224376	AC017104.6		1.68311		0.00144781	0.0175992
ENSG00000131398	KCNC3	potassium voltage-gated channel, Shaw-related subfamily, member 3	1.68136		9.5086e-08	6.27857e-06
ENSG00000119547	ONECUT2	one cut homeobox 2	1.68063		1.98776e-07	1.17224e-05
ENSG00000233635	AC037445.1		1.6787		0.00259953	0.0275016
ENSG00000248964	RP11-94H18.1		1.6771		1.17313e-08	9.91921e-07
ENSG00000164265	SCGB3A2	secretoglobin, family 3A, member 2	1.67423		0.0019827	0.0222792
ENSG00000249328	RP11-26J3.1		1.67264		0.00338299	0.0333716
ENSG00000118402	ELOVL4	ELOVL fatty acid elongase 4	1.67195		1.24702e-06	5.5685e-05
ENSG00000256915	RP11-221N13.4		1.67126		0.000136331	0.00271769
ENSG00000116819	TFAP2E	transcription factor AP-2 epsilon (activating enhancer binding protein 2 epsilon)	1.67041		6.08119e-06	0.000211271
ENSG00000108932	SLC16A6	solute carrier family 16, member 6	1.67005		8.95325e-12	1.83305e-09
ENSG00000272091	RP4-758J24.5		1.66923		5.73361e-07	2.87148e-05
ENSG00000181355	OFCC1	orofacial cleft 1 candidate 1	1.66575		0.00315223	0.0316809
ENSG00000260659	RP11-46C24.6		1.66428		2.85334e-06	0.000112044
ENSG00000257052	RP11-881M11.2		1.66406		0.0037581	0.0362374
ENSG00000102021	LUZP4	leucine zipper protein 4	1.6612		0.00310919	0.0313646
ENSG00000166401	SERPINB8	serpin peptidase inhibitor, clade B (ovalbumin), member 8	1.66091		2.79037e-05	0.000748846
ENSG00000197496	SLC2A10	solute carrier family 2 (facilitated glucose transporter), member 10	1.66087		4.42881e-06	0.000161808
ENSG00000258807	RP11-1152H15.1		1.66017		0.00344805	0.0338698
ENSG00000130649	CYP2E1	cytochrome P450, family 2, subfamily E, polypeptide 1	1.65905		0.00141812	0.0172899
ENSG00000260698	RP11-439E19.9		1.65856		0.00244698	0.0261857
ENSG00000204390	HSPA1L	heat shock 70kDa protein 1-like	1.65651		0.00133507	0.0164811
ENSG00000152822	GRM1	glutamate receptor, metabotropic 1	1.65519		0.00382462	0.036694
ENSG00000230024	RP11-95P13.1		1.65447		0.00381941	0.0366548
ENSG00000265992	ESRG	embryonic stem cell related (non-protein coding)	1.65277		0.00225116	0.0244681
ENSG00000236719	OVAAL	ovarian adenocarcinoma amplified long non-coding RNA	1.65179		0.00261978	0.027662
ENSG00000224887	RP11-276H19.4		1.65066		0.000642215	0.0093623
ENSG00000261684	RP11-265N6.1		1.64872		6.88949e-09	6.12769e-07
ENSG00000163492	CCDC141	coiled-coil domain containing 141	1.64833		0.000290502	0.00496154
ENSG00000248079	DPH6-AS1	DPH6 antisense RNA 1 (head to head)	1.64727		0.00385955	0.036943
ENSG00000186231	KLHL32	kelch-like family member 32	1.64636		5.68319e-07	2.85062e-05
ENSG00000108582	CPD	carboxypeptidase D	1.64503		7.00398e-08	4.7303e-06
ENSG00000148677	ANKRD1	ankyrin repeat domain 1 (cardiac muscle)	1.64392		0.00389728	0.0372048
ENSG00000204262	COL5A2	collagen, type V, alpha 2	1.64314		1.54677e-06	6.72255e-05
ENSG00000180747	CTD-2547E10.2		1.64141		0.000116284	0.00237627
ENSG00000086570	FAT2	FAT atypical cadherin 2	1.64135		2.33651e-05	0.000644828
ENSG00000232780	RP5-871G17.5		1.64066		0.0043631	0.0404189
ENSG00000233791	LINC01136	long intergenic non-protein coding RNA 1136	1.64059		0.00358769	0.0349357
ENSG00000241563	CORT	cortistatin	1.64024		0.00165001	0.0193839
ENSG00000108854	SMURF2	SMAD specific E3 ubiquitin protein ligase 2	1.64011		7.2069e-11	1.12252e-08
ENSG00000060982	BCAT1	branched chain amino-acid transaminase 1, cytosolic	1.63892		0.00421798	0.0394336
ENSG00000106683	LIMK1	LIM domain kinase 1	1.63863		3.01991e-13	8.69975e-11
ENSG00000241157	RP11-3K24.1		1.63351		0.000252107	0.00441229
ENSG00000125355	TMEM255A	transmembrane protein 255A	1.63262		2.35573e-05	0.000648196
ENSG00000256433	RP1-102E24.8		1.62978		1.07607e-05	0.000341748
ENSG00000188596	C12orf55	chromosome 12 open reading frame 55	1.62837		9.80909e-05	0.00207348
ENSG00000161013	MGAT4B	mannosyl (alpha-1,3-)-glycoprotein beta-1,4-N-acetylglucosaminyltransferase, isozyme B	1.62758		3.35424e-11	5.87046e-09
ENSG00000250961	CTD-2023N9.1		1.62705		0.000309824	0.0052475
ENSG00000206625	RNU6-1	RNA, U6 small nuclear 1	1.62557		0.00441956	0.0408026
ENSG00000234502	FYTTD1P1	forty-two-three domain containing 1 pseudogene 1	1.62042		0.00407353	0.0384621
ENSG00000213931	HBE1	hemoglobin, epsilon 1	1.61886		0.00464	0.0422388
ENSG00000132688	NES	nestin	1.61759		0.00417865	0.0391672
ENSG00000187498	COL4A1	collagen, type IV, alpha 1	1.61702		5.64161e-09	5.18789e-07
ENSG00000197993	KEL	Kell blood group, metallo-endopeptidase	1.61544		0.00365812	0.0354942
ENSG00000111860	CEP85L	centrosomal protein 85kDa-like	1.6144		6.11755e-08	4.19252e-06
ENSG00000270879	RP11-210K20.4		1.61434		0.00506317	0.0450086
ENSG00000198074	AKR1B10	aldo-keto reductase family 1, member B10 (aldose reductase)	1.61396		0.00461834	0.0420769
ENSG00000197183	C20orf112	chromosome 20 open reading frame 112	1.61318		2.71896e-11	4.86321e-09
ENSG00000088179	PTPN4	protein tyrosine phosphatase, non-receptor type 4 (megakaryocyte)	1.61292		1.69726e-16	1.06251e-13
ENSG00000223749	MIR503HG	MIR503 host gene (non-protein coding)	1.61274		5.1489e-06	0.000182584
ENSG00000162981	FAM84A	family with sequence similarity 84, member A	1.61173		0.000809057	0.0112271
ENSG00000227218	RP11-203J24.8		1.61095		1.65118e-05	0.000486875
ENSG00000273079	GRIN2B	glutamate receptor, ionotropic, N-methyl D-aspartate 2B	1.61095		0.00414934	0.0389619
ENSG00000214282	KRT8P14	keratin 8 pseudogene 14	1.61065		0.00416719	0.0390822
ENSG00000144644	GADL1	glutamate decarboxylase-like 1	1.61028		0.000561444	0.0084287
ENSG00000243978	RGAG1	retrotransposon gag domain containing 1	1.60845		0.00478688	0.0431654
ENSG00000100292	HMOX1	heme oxygenase (decycling) 1	1.60742		3.26116e-11	5.73842e-09
ENSG00000249459	ZNF286B	zinc finger protein 286B	1.60731		2.93812e-05	0.000782264
ENSG00000175155	YPEL2	yippee-like 2 (Drosophila)	1.60516		1.81569e-11	3.43641e-09
ENSG00000251339	RP11-506N2.1		1.60074		0.00515706	0.0456449
ENSG00000248884	CTC-537E7.3		1.59768		0.00465156	0.0423085
ENSG00000237234	RP1-142L7.5		1.59766		0.000685908	0.009858
ENSG00000255989	RP11-711M9.1		1.59749		0.0055153	0.0480309
ENSG00000254539	RP4-791M13.3		1.59626		9.08841e-06	0.000297043
ENSG00000254687	RP11-162D9.3		1.59531		0.00469603	0.042614
ENSG00000156395	SORCS3	sortilin-related VPS10 domain containing receptor 3	1.59501		0.00360973	0.0351083
ENSG00000260686	CTB-36H16.2		1.59354		0.000674649	0.00973285
ENSG00000272452	RP11-391M1.4		1.59328		6.20625e-05	0.00144826
ENSG00000272112	CTB-113P19.5		1.59094		0.000737852	0.0104568
ENSG00000091656	ZFHX4	zinc finger homeobox 4	1.59078		3.93313e-05	0.000992419
ENSG00000253667	RP11-30L15.4		1.58941		0.00498308	0.0444334
ENSG00000139998	RAB15	RAB15, member RAS oncogene family	1.58691		1.20585e-20	1.70669e-17
ENSG00000233539	AC011294.3	Uncharacterized protein	1.58656		0.000813388	0.0112721
ENSG00000133317	LGALS12	lectin, galactoside-binding, soluble, 12	1.58489		0.00394722	0.0375823
ENSG00000118946	PCDH17	protocadherin 17	1.58481		0.00548547	0.0478223
ENSG00000163435	ELF3	E74-like factor 3 (ets domain transcription factor, epithelial-specific )	1.58464		0.00525979	0.0463388
ENSG00000185862	EVI2B	ecotropic viral integration site 2B	1.58249		0.00407507	0.0384621
ENSG00000228214	LINC00693	long intergenic non-protein coding RNA 693	1.58211		0.000597528	0.00886569
ENSG00000005513	SOX8	SRY (sex determining region Y)-box 8	1.58103		3.65059e-05	0.000934993
ENSG00000224543	SNRPGP15	small nuclear ribonucleoprotein polypeptide G pseudogene 15	1.57926		0.00189814	0.0215823
ENSG00000113916	BCL6	B-cell CLL/lymphoma 6	1.57865		2.12532e-06	8.69696e-05
ENSG00000214381	LINC00488	long intergenic non-protein coding RNA 488	1.57856		0.00474971	0.0429493
ENSG00000158528	PPP1R9A	protein phosphatase 1, regulatory subunit 9A	1.57653		7.23903e-07	3.49114e-05
ENSG00000257743	RP11-1220K2.2	Putative inactive maltase-glucoamylase-like protein LOC93432	1.5765		0.00073091	0.010381
ENSG00000117525	F3	coagulation factor III (thromboplastin, tissue factor)	1.57638		7.45636e-13	1.95747e-10
ENSG00000146276	GABRR1	gamma-aminobutyric acid (GABA) A receptor, rho 1	1.57597		0.00481435	0.0433291
ENSG00000223774	RP11-307B6.3		1.57544		0.00529094	0.0465545
ENSG00000270127	RP11-526I2.5		1.57399		0.000400374	0.00642989
ENSG00000249614	RP11-703G6.1		1.57318		0.00188707	0.0214864
ENSG00000156011	PSD3	pleckstrin and Sec7 domain containing 3	1.57308		6.22206e-06	0.000215475
ENSG00000156453	PCDH1	protocadherin 1	1.57304		1.812e-07	1.08291e-05
ENSG00000250116	RP11-417F21.1		1.57225		0.00305303	0.0309997
ENSG00000260349	RP11-473I1.5		1.57105		5.97405e-05	0.00140229
ENSG00000221926	TRIM16	tripartite motif containing 16	1.57027		7.00438e-15	2.96122e-12
ENSG00000136881	BAAT	bile acid CoA: amino acid N-acyltransferase (glycine N-choloyltransferase)	1.56927		1.23318e-09	1.40855e-07
ENSG00000157680	DGKI	diacylglycerol kinase, iota	1.56761		7.25127e-06	0.000244612
ENSG00000236255	AC009404.2		1.56698		0.000198244	0.00365427
ENSG00000171860	C3AR1	complement component 3a receptor 1	1.56479		1.07062e-06	4.89494e-05
ENSG00000091831	ESR1	estrogen receptor 1	1.56384		0.00356652	0.0347486
ENSG00000102445	KIAA0226L	KIAA0226-like	1.56125		5.74205e-09	5.26537e-07
ENSG00000186594	MIR22HG	MIR22 host gene (non-protein coding)	1.55661		2.46762e-12	5.69705e-10
ENSG00000100626	GALNT16	UDP-N-acetyl-alpha-D-galactosamine:polypeptide N-acetylgalactosaminyltransferase 16	1.55338		0.00484569	0.043551
ENSG00000155749	ALS2CR12	amyotrophic lateral sclerosis 2 (juvenile) chromosome region, candidate 12	1.55321		0.000244487	0.00430903
ENSG00000135205	CCDC146	coiled-coil domain containing 146	1.55195		0.000381331	0.00617893
ENSG00000236921	RP11-408N14.1		1.55091		6.56387e-05	0.0015122
ENSG00000197140	ADAM32	ADAM metallopeptidase domain 32	1.55023		0.0002855	0.0048941
ENSG00000228313	CTD-2555K7.4		1.54863		9.52565e-06	0.000310088
ENSG00000249096	RP11-290F5.1		1.54735		0.00446704	0.0410927
ENSG00000185418	TARSL2	threonyl-tRNA synthetase-like 2	1.54712		1.55871e-09	1.70844e-07
ENSG00000147588	PMP2	peripheral myelin protein 2	1.54657		6.71599e-30	3.64376e-26
ENSG00000262454	RP11-65J21.3		1.54643		0.00147387	0.0178426
ENSG00000132297	HHLA1	HERV-H LTR-associating 1	1.54511		0.0012198	0.0153986
ENSG00000071991	CDH19	cadherin 19, type 2	1.54463		3.35446e-12	7.53089e-10
ENSG00000250215	CIR1P2	corepressor interacting with RBPJ, 1 pseudogene 2	1.54273		2.65747e-06	0.000104986
ENSG00000231407	RP11-576I22.2		1.53993		1.41763e-08	1.17127e-06
ENSG00000233452	STXBP5-AS1	STXBP5 antisense RNA 1	1.53974		0.000488196	0.00756054
ENSG00000261662	RP5-1042I8.7		1.53849		4.38054e-07	2.29629e-05
ENSG00000154122	ANKH	ANKH inorganic pyrophosphate transport regulator	1.53732		7.13629e-13	1.88868e-10
ENSG00000147614	ATP6V0D2	ATPase, H+ transporting, lysosomal 38kDa, V0 subunit d2	1.53727		6.26727e-11	1.00009e-08
ENSG00000104643	MTMR9	myotubularin related protein 9	1.53583		3.33293e-08	2.46584e-06
ENSG00000106278	PTPRZ1	protein tyrosine phosphatase, receptor-type, Z polypeptide 1	1.53334		1.16047e-06	5.23949e-05
ENSG00000126759	CFP	complement factor properdin	1.53193		0.00305913	0.0310423
ENSG00000185278	ZBTB37	zinc finger and BTB domain containing 37	1.5314		2.11224e-06	8.66705e-05
ENSG00000233786	CDC27P1	cell division cycle 27 pseudogene 1	1.53064		0.00311527	0.031387
ENSG00000144134	RABL2A	RAB, member of RAS oncogene family-like 2A	1.52569		4.96247e-08	3.53487e-06
ENSG00000258791	LINC00520	long intergenic non-protein coding RNA 520	1.52556		5.93958e-07	2.93796e-05
ENSG00000172361	CCDC11	coiled-coil domain containing 11	1.52277		0.00207782	0.0230929
ENSG00000230328	RP11-35N6.6		1.52068		2.74693e-08	2.10402e-06
ENSG00000111834	RSPH4A	radial spoke head 4 homolog A (Chlamydomonas)	1.52049		0.00495471	0.0442526
ENSG00000235370	DNM1P51	DNM1 pseudogene 51	1.5198		0.00556566	0.0483401
ENSG00000126016	AMOT	angiomotin	1.51877		7.59261e-09	6.67626e-07
ENSG00000271344	RP11-274B21.9		1.51861		0.00180847	0.0207731
ENSG00000156218	ADAMTSL3	ADAMTS-like 3	1.51773		0.0020857	0.0231568
ENSG00000259172	RP11-299G20.2		1.51736		2.21034e-13	6.42439e-11
ENSG00000111266	DUSP16	dual specificity phosphatase 16	1.51509		1.2078e-06	5.40817e-05
ENSG00000225914	XXbac-BPG154L12.4		1.51345		0.00126276	0.0158224
ENSG00000113369	ARRDC3	arrestin domain containing 3	1.51283		0.000762734	0.0107347
ENSG00000250240	CTD-2154I11.2		1.5104		0.000398833	0.00641462
ENSG00000099250	NRP1	neuropilin 1	1.50966		0.00348502	0.0341402
ENSG00000270681	RP11-372K14.2		1.50653		0.00208692	0.0231624
ENSG00000090905	TNRC6A	trinucleotide repeat containing 6A	1.50567		2.84175e-05	0.00076138
ENSG00000249955	RP11-6E9.4		1.5056		0.00388524	0.0371334
ENSG00000173212	MAB21L3	mab-21-like 3 (C. elegans)	1.50248		0.00578316	0.0497514
ENSG00000179766	ATP8B5P	ATPase, class I, type 8B, member 5, pseudogene	1.50201		0.00426603	0.0397914
ENSG00000184599	FAM19A3	family with sequence similarity 19 (chemokine (C-C motif)-like), member A3	1.5016		4.11668e-07	2.16845e-05
ENSG00000111305	GSG1	germ cell associated 1	1.50158		0.00356741	0.0347486
ENSG00000247679	RP11-1277A3.1		1.50125		7.97323e-05	0.00176687
ENSG00000267523	CTD-2537I9.12		1.5009		0.000424834	0.00676596
ENSG00000241111	RP11-129B22.1		1.50031		0.00050496	0.00775376
ENSG00000064886	CHI3L2	chitinase 3-like 2	1.49941		0.00315633	0.0317026
ENSG00000214595	EML6	echinoderm microtubule associated protein like 6	1.49889		2.88542e-06	0.000113031
ENSG00000139597	N4BP2L1	NEDD4 binding protein 2-like 1	1.49823		0.00117342	0.014933
ENSG00000011258	MBTD1	mbt domain containing 1	1.49716		1.30779e-06	5.78433e-05
ENSG00000204516	MICB	MHC class I polypeptide-related sequence B	1.49388		0.000203002	0.00372511
ENSG00000257557	RP11-84G21.1		1.49263		0.00453336	0.0415469
ENSG00000132274	TRIM22	tripartite motif containing 22	1.49203		0.0028924	0.029693
ENSG00000211892	IGHG4	immunoglobulin heavy constant gamma 4 (G4m marker)	1.49178		0.00193269	0.0218817
ENSG00000135362	PRR5L	proline rich 5 like	1.48912		0.000256495	0.00447945
ENSG00000176771	NCKAP5	NCK-associated protein 5	1.48855		2.57282e-06	0.000102014
ENSG00000237775	DDR1-AS1	DDR1 antisense RNA 1 (head to head)	1.48834		0.00134197	0.0165475
ENSG00000235725	AC007389.3		1.48833		0.000922564	0.0123742
ENSG00000158480	SPATA2	spermatogenesis associated 2	1.48635		8.91393e-11	1.33721e-08
ENSG00000011422	PLAUR	plasminogen activator, urokinase receptor	1.48596		2.22604e-05	0.000618823
ENSG00000263320	RP11-498D10.6		1.48529		0.00519737	0.0458883
ENSG00000258765	RP11-692C24.2		1.48452		0.00455322	0.0416702
ENSG00000271941	RP11-188P20.3		1.48438		0.00428668	0.0399268
ENSG00000117834	SLC5A9	solute carrier family 5 (sodium/sugar cotransporter), member 9	1.48377		0.000466537	0.00728752
ENSG00000259820	AC083843.1		1.48358		1.00303e-11	1.99275e-09
ENSG00000270069	RP6-99M1.2		1.48173		0.000190265	0.00352918
ENSG00000270689	RP11-712B9.4		1.48015		0.00495323	0.0442526
ENSG00000101198	NKAIN4	Na+/K+ transporting ATPase interacting 4	1.47854		1.43109e-08	1.1794e-06
ENSG00000109670	FBXW7	F-box and WD repeat domain containing 7, E3 ubiquitin protein ligase	1.47779		1.74024e-05	0.000508073
ENSG00000185985	SLITRK2	SLIT and NTRK-like family, member 2	1.47608		1.56061e-05	0.000464374
ENSG00000160584	SIK3	SIK family kinase 3	1.47588		8.30482e-08	5.56269e-06
ENSG00000163898	LIPH	lipase, member H	1.47571		0.000659292	0.0095528
ENSG00000196083	IL1RAP	interleukin 1 receptor accessory protein	1.47529		1.62054e-07	9.84207e-06
ENSG00000069956	MAPK6	mitogen-activated protein kinase 6	1.47495		4.77283e-10	6.04552e-08
ENSG00000239704	CDRT4	CMT1A duplicated region transcript 4	1.47492		0.0054233	0.0474172
ENSG00000107821	KAZALD1	Kazal-type serine peptidase inhibitor domain 1	1.47406		6.82764e-06	0.000232733
ENSG00000259279	CTD-2033D15.1		1.47348		6.54257e-08	4.44635e-06
ENSG00000273058	RP11-385F5.5		1.47297		0.00428514	0.039924
ENSG00000246477	AF131216.6		1.47247		2.59365e-05	0.000704179
ENSG00000171303	KCNK3	potassium channel, subfamily K, member 3	1.47063		0.00526142	0.0463406
ENSG00000129422	MTUS1	microtubule associated tumor suppressor 1	1.46789		9.57294e-08	6.30826e-06
ENSG00000178623	GPR35	G protein-coupled receptor 35	1.46536		0.00447615	0.04115
ENSG00000167216	KATNAL2	katanin p60 subunit A-like 2	1.46454		1.73747e-06	7.38379e-05
ENSG00000173065	FAM222B	family with sequence similarity 222, member B	1.46313		1.48555e-12	3.71994e-10
ENSG00000102547	CAB39L	calcium binding protein 39-like	1.46158		2.01206e-07	1.18228e-05
ENSG00000164741	DLC1	deleted in liver cancer 1	1.46077		2.74499e-07	1.5622e-05
ENSG00000223401	RP11-211G3.2		1.45998		0.0031358	0.0315255
ENSG00000170100	ZNF778	zinc finger protein 778	1.45841		7.01105e-06	0.00023774
ENSG00000140479	PCSK6	proprotein convertase subtilisin/kexin type 6	1.45675		6.72682e-09	6.03246e-07
ENSG00000078246	TULP3	tubby like protein 3	1.45618		3.64666e-07	1.9818e-05
ENSG00000232611	RP11-1114A5.4		1.4547		0.00241824	0.0259206
ENSG00000162711	NLRP3	NLR family, pyrin domain containing 3	1.45284		0.000226256	0.00405133
ENSG00000112796	ENPP5	ectonucleotide pyrophosphatase/phosphodiesterase 5 (putative)	1.45233		1.03002e-07	6.69268e-06
ENSG00000124788	ATXN1	ataxin 1	1.4505		8.60074e-09	7.52634e-07
ENSG00000234492	RPL34-AS1	RPL34 antisense RNA 1 (head to head)	1.44856		0.00291745	0.0299029
ENSG00000259976	RP11-553L6.5		1.44788		1.78093e-06	7.52486e-05
ENSG00000056558	TRAF1	TNF receptor-associated factor 1	1.44702		0.000533134	0.00808719
ENSG00000075420	FNDC3B	fibronectin type III domain containing 3B	1.44487		1.65867e-06	7.13272e-05
ENSG00000260852	FBXL19-AS1	FBXL19 antisense RNA 1 (head to head)	1.44397		0.00325859	0.0323805
ENSG00000038219	BOD1L1	biorientation of chromosomes in cell division 1-like 1	1.44341		0.000625897	0.00916959
ENSG00000084093	REST	RE1-silencing transcription factor	1.44331		4.19546e-06	0.000154479
ENSG00000203721	LINC00862	long intergenic non-protein coding RNA 862	1.44321		0.00113423	0.0145422
ENSG00000163380	LMOD3	leiomodin 3 (fetal)	1.44231		0.00572903	0.0494819
ENSG00000164309	CMYA5	cardiomyopathy associated 5	1.44197		0.0037547	0.0362153
ENSG00000008086	CDKL5	cyclin-dependent kinase-like 5	1.44086		0.00544271	0.0475514
ENSG00000149212	SESN3	sestrin 3	1.44036		2.98486e-12	6.74766e-10
ENSG00000164070	HSPA4L	heat shock 70kDa protein 4-like	1.43958		0.00252111	0.02682
ENSG00000255866	RP11-221N13.2		1.43904		0.00576837	0.0496898
ENSG00000047346	FAM214A	family with sequence similarity 214, member A	1.43709		0.000125361	0.00253793
ENSG00000163235	TGFA	transforming growth factor, alpha	1.43575		0.000230001	0.00411361
ENSG00000111215	PRR4	proline rich 4 (lacrimal)	1.43527		0.000189289	0.00351708
ENSG00000241769	LINC00893	long intergenic non-protein coding RNA 893	1.43477		0.00192978	0.0218657
ENSG00000225889	AC074289.1		1.43325		0.0054647	0.0476796
ENSG00000154654	NCAM2	neural cell adhesion molecule 2	1.43311		5.2385e-10	6.53367e-08
ENSG00000004399	PLXND1	plexin D1	1.43019		4.03809e-07	2.13396e-05
ENSG00000112769	LAMA4	laminin, alpha 4	1.42916		3.40456e-06	0.000131313
ENSG00000236031	RP11-269F20.1		1.42788		0.00104417	0.0136509
ENSG00000106538	RARRES2	retinoic acid receptor responder (tazarotene induced) 2	1.42743		0.00459097	0.0419332
ENSG00000253125	RP11-459E5.1		1.42711		8.27127e-07	3.91877e-05
ENSG00000148848	ADAM12	ADAM metallopeptidase domain 12	1.42608		1.87801e-05	0.000540061
ENSG00000261069	SNORD116-20	small nucleolar RNA, C/D box 116-20	1.42591		0.00234948	0.0253239
ENSG00000103066	PLA2G15	phospholipase A2, group XV	1.42302		1.01625e-09	1.18573e-07
ENSG00000135127	CCDC64	coiled-coil domain containing 64	1.42017		7.55392e-11	1.1567e-08
ENSG00000179362	HMGN2P46	high mobility group nucleosomal binding domain 2 pseudogene 46	1.41917		0.00185716	0.0212403
ENSG00000196233	LCOR	ligand dependent nuclear receptor corepressor	1.41863		0.000237268	0.00420686
ENSG00000163629	PTPN13	protein tyrosine phosphatase, non-receptor type 13 (APO-1/CD95 (Fas)-associated phosphatase)	1.41722		0.000224837	0.0040348
ENSG00000259180	RP11-420M1.2		1.41634		0.00428884	0.0399356
ENSG00000242689	CNTF	ciliary neurotrophic factor	1.41607		0.00187662	0.0214161
ENSG00000137449	CPEB2	cytoplasmic polyadenylation element binding protein 2	1.41283		1.26045e-07	7.99835e-06
ENSG00000174945	AMZ1	archaelysin family metallopeptidase 1	1.41255		0.00445605	0.0410441
ENSG00000103449	SALL1	spalt-like transcription factor 1	1.41149		0.000423145	0.00674897
ENSG00000173597	SULT1B1	sulfotransferase family, cytosolic, 1B, member 1	1.41118		0.00409971	0.0386295
ENSG00000147883	CDKN2B	cyclin-dependent kinase inhibitor 2B (p15, inhibits CDK4)	1.41084		1.04312e-06	4.78936e-05
ENSG00000042781	USH2A	Usher syndrome 2A (autosomal recessive, mild)	1.40978		0.00319522	0.0320043
ENSG00000235590	GNAS-AS1	GNAS antisense RNA 1	1.4086		6.50387e-05	0.00150156
ENSG00000259380	RP11-346D14.1		1.4067		0.00347738	0.0340756
ENSG00000249035	CTB-113P19.1		1.40315		2.99152e-07	1.67612e-05
ENSG00000091622	PITPNM3	PITPNM family member 3	1.40305		0.00194889	0.0220002
ENSG00000069702	TGFBR3	transforming growth factor, beta receptor III	1.40093		5.95943e-07	2.93935e-05
ENSG00000159217	IGF2BP1	insulin-like growth factor 2 mRNA binding protein 1	1.40017		3.09964e-08	2.31428e-06
ENSG00000136960	ENPP2	ectonucleotide pyrophosphatase/phosphodiesterase 2	1.39921		8.13565e-05	0.00179796
ENSG00000078795	PKD2L2	polycystic kidney disease 2-like 2	1.3987		3.54704e-06	0.000135365
ENSG00000165805	C12orf50	chromosome 12 open reading frame 50	1.39824		0.000378521	0.00614604
ENSG00000080493	SLC4A4	solute carrier family 4 (sodium bicarbonate cotransporter), member 4	1.39682		0.00010706	0.00222407
ENSG00000231971	RP11-557H15.3		1.39674		0.00141404	0.017266
ENSG00000246596	RP11-1277A3.2		1.39495		0.00199925	0.0224265
ENSG00000172264	MACROD2	MACRO domain containing 2	1.39211		0.000145145	0.00285665
ENSG00000170396	ZNF804A	zinc finger protein 804A	1.38985		3.56064e-05	0.000915556
ENSG00000054267	ARID4B	AT rich interactive domain 4B (RBP1-like)	1.38953		0.00017724	0.00334086
ENSG00000198948	MFAP3L	microfibrillar-associated protein 3-like	1.38891		7.082e-10	8.53853e-08
ENSG00000213901	SLC23A3	solute carrier family 23, member 3	1.38586		1.2493e-06	5.57104e-05
ENSG00000015568	RGPD5	RANBP2-like and GRIP domain containing 5	1.38424		0.00355148	0.0346245
ENSG00000110876	SELPLG	selectin P ligand	1.38357		0.000140186	0.00277921
ENSG00000163637	PRICKLE2	prickle homolog 2 (Drosophila)	1.38351		7.81681e-07	3.72563e-05
ENSG00000183840	GPR39	G protein-coupled receptor 39	1.38345		0.000107768	0.00223593
ENSG00000114423	CBLB	Cbl proto-oncogene B, E3 ubiquitin protein ligase	1.38343		3.28313e-07	1.80229e-05
ENSG00000249252	RP11-665G4.1		1.3823		0.00118764	0.0150726
ENSG00000273281	RP11-339B21.14		1.38208		0.00141634	0.0172809
ENSG00000186329	TMEM212	transmembrane protein 212	1.37776		0.000337737	0.00560364
ENSG00000166707	ZCCHC18	zinc finger, CCHC domain containing 18	1.3776		0.00225628	0.0245064
ENSG00000173846	PLK3	polo-like kinase 3	1.37751		1.1765e-11	2.29334e-09
ENSG00000152503	TRIM36	tripartite motif containing 36	1.37661		1.69877e-06	7.25722e-05
ENSG00000271359	RP11-84C13.1		1.37599		0.00343729	0.0337845
ENSG00000204524	ZNF805	zinc finger protein 805	1.37444		0.000662466	0.00958881
ENSG00000237491	RP11-206L10.9		1.36966		0.0030777	0.0311531
ENSG00000166963	MAP1A	microtubule-associated protein 1A	1.36943		0.000912745	0.0122881
ENSG00000114019	AMOTL2	angiomotin like 2	1.36919		1.6537e-13	4.9388e-11
ENSG00000188517	COL25A1	collagen, type XXV, alpha 1	1.36802		6.88003e-05	0.00156729
ENSG00000236384	LINC00479	long intergenic non-protein coding RNA 479	1.36751		0.00427943	0.0398936
ENSG00000239474	KLHL41	kelch-like family member 41	1.36647		1.46898e-05	0.000443185
ENSG00000203472	RP11-77K12.4		1.36356		8.28757e-05	0.00181754
ENSG00000117020	AKT3	v-akt murine thymoma viral oncogene homolog 3	1.36317		1.80188e-06	7.57839e-05
ENSG00000112561	TFEB	transcription factor EB	1.36317		6.78248e-06	0.000231546
ENSG00000247809	NR2F2-AS1	NR2F2 antisense RNA 1	1.36298		2.65153e-09	2.71056e-07
ENSG00000133805	AMPD3	adenosine monophosphate deaminase 3	1.36225		0.0011768	0.0149584
ENSG00000114270	COL7A1	collagen, type VII, alpha 1	1.36177		1.30464e-07	8.21112e-06
ENSG00000181982	CCDC149	coiled-coil domain containing 149	1.36129		5.51267e-05	0.00131276
ENSG00000163082	SGPP2	sphingosine-1-phosphate phosphatase 2	1.36127		0.00156487	0.0186462
ENSG00000260841	CTC-205M6.5		1.36073		1.71282e-05	0.000501868
ENSG00000261786	RP4-555D20.2		1.35485		1.27904e-07	8.10053e-06
ENSG00000145794	MEGF10	multiple EGF-like-domains 10	1.35415		0.00220404	0.024117
ENSG00000172318	B3GALT1	UDP-Gal:betaGlcNAc beta 1,3-galactosyltransferase, polypeptide 1	1.35353		1.90554e-05	0.000546047
ENSG00000135838	NPL	N-acetylneuraminate pyruvate lyase (dihydrodipicolinate synthase)	1.35331		1.75868e-10	2.39541e-08
ENSG00000134532	SOX5	SRY (sex determining region Y)-box 5	1.35194		4.92608e-07	2.52136e-05
ENSG00000249908	CTD-2589H19.4		1.34846		0.00408633	0.038546
ENSG00000060718	COL11A1	collagen, type XI, alpha 1	1.34809		3.66409e-05	0.000937115
ENSG00000121101	TEX14	testis expressed 14	1.34749		0.000651331	0.0094613
ENSG00000131019	ULBP3	UL16 binding protein 3	1.34683		0.000480502	0.00746981
ENSG00000106829	TLE4	transducin-like enhancer of split 4 (E(sp1) homolog, Drosophila)	1.34627		0.000483061	0.0074917
ENSG00000125864	BFSP1	beaded filament structural protein 1, filensin	1.34599		0.000629659	0.00921641
ENSG00000162616	DNAJB4	DnaJ (Hsp40) homolog, subfamily B, member 4	1.34256		0.000323092	0.00541865
ENSG00000228804	RP11-211G3.3	Uncharacterized protein	1.34152		0.00269819	0.0281972
ENSG00000111412	C12orf49	chromosome 12 open reading frame 49	1.34064		4.08752e-09	3.9484e-07
ENSG00000254275	RP11-89M16.1		1.34028		0.00491152	0.044009
ENSG00000143458	GABPB2	GA binding protein transcription factor, beta subunit 2	1.33425		0.000563997	0.00845683
ENSG00000055609	KMT2C	lysine (K)-specific methyltransferase 2C	1.33325		0.000894224	0.0121038
ENSG00000158352	SHROOM4	shroom family member 4	1.33323		0.000114687	0.00235101
ENSG00000196458	ZNF605	zinc finger protein 605	1.3317		1.66306e-05	0.000489489
ENSG00000111799	COL12A1	collagen, type XII, alpha 1	1.33101		0.000371769	0.00606323
ENSG00000196569	LAMA2	laminin, alpha 2	1.32972		0.00448919	0.041235
ENSG00000130997	POLN	polymerase (DNA directed) nu	1.32856		0.000510962	0.00781642
ENSG00000115318	LOXL3	lysyl oxidase-like 3	1.32661		1.1229e-05	0.000353517
ENSG00000164603	C7orf60	chromosome 7 open reading frame 60	1.32612		0.000929136	0.0124316
ENSG00000240583	AQP1	aquaporin 1 (Colton blood group)	1.32605		0.00482835	0.0434311
ENSG00000232977	LINC00327	long intergenic non-protein coding RNA 327	1.32521		0.00043596	0.00690599
ENSG00000260441	RP11-96D1.7		1.32506		3.93362e-06	0.000146679
ENSG00000197608	ZNF841	zinc finger protein 841	1.3227		0.00470487	0.0426504
ENSG00000230606	AC159540.1		1.32203		0.00163037	0.0192086
ENSG00000188312	CENPP	centromere protein P	1.32187		1.55877e-08	1.27174e-06
ENSG00000101162	TUBB1	tubulin, beta 1 class VI	1.31845		0.000819404	0.0113314
ENSG00000204149	AGAP6	ArfGAP with GTPase domain, ankyrin repeat and PH domain 6	1.3181		9.80172e-06	0.000315916
ENSG00000150995	ITPR1	inositol 1,4,5-trisphosphate receptor, type 1	1.31691		4.55882e-06	0.000165814
ENSG00000254235	RP11-115J16.1		1.31688		1.93737e-06	8.05457e-05
ENSG00000142871	CYR61	cysteine-rich, angiogenic inducer, 61	1.31622		0.000244075	0.0043041
ENSG00000197779	ZNF81	zinc finger protein 81	1.3159		0.000729841	0.0103704
ENSG00000157764	BRAF	v-raf murine sarcoma viral oncogene homolog B	1.31589		0.000102206	0.00214101
ENSG00000151276	MAGI1	membrane associated guanylate kinase, WW and PDZ domain containing 1	1.31502		1.60376e-05	0.000475476
ENSG00000164663	USP49	ubiquitin specific peptidase 49	1.31488		5.53317e-05	0.00131475
ENSG00000148143	ZNF462	zinc finger protein 462	1.31467		0.000222625	0.00400171
ENSG00000263142	LRRC37A17P	leucine rich repeat containing 37, member A17, pseudogene	1.31318		5.55794e-05	0.00131871
ENSG00000158869	FCER1G	Fc fragment of IgE, high affinity I, receptor for; gamma polypeptide	1.3125		4.03512e-05	0.00101484
ENSG00000215154	AC141586.5		1.31221		2.02556e-06	8.35718e-05
ENSG00000269821	KCNQ1OT1	KCNQ1 opposite strand/antisense transcript 1 (non-protein coding)	1.3097		0.00298526	0.0303685
ENSG00000154274	C4orf19	chromosome 4 open reading frame 19	1.3091		3.26963e-07	1.79791e-05
ENSG00000155530	LRGUK	leucine-rich repeats and guanylate kinase domain containing	1.3061		9.89926e-08	6.4709e-06
ENSG00000102908	NFAT5	nuclear factor of activated T-cells 5, tonicity-responsive	1.30438		0.00365582	0.0354824
ENSG00000156273	BACH1	BTB and CNC homology 1, basic leucine zipper transcription factor 1	1.30426		6.91047e-05	0.00157312
ENSG00000196182	STK40	serine/threonine kinase 40	1.30408		1.84732e-11	3.47605e-09
ENSG00000180530	NRIP1	nuclear receptor interacting protein 1	1.3028		0.000319885	0.00537425
ENSG00000233237	LINC00472	long intergenic non-protein coding RNA 472	1.30101		0.00216666	0.0237912
ENSG00000065526	SPEN	spen family transcriptional repressor	1.29894		0.00309784	0.0312792
ENSG00000143322	ABL2	c-abl oncogene 2, non-receptor tyrosine kinase	1.29859		0.00147789	0.0178788
ENSG00000273300	AC000068.9		1.29769		0.00310659	0.031348
ENSG00000118729	CASQ2	calsequestrin 2 (cardiac muscle)	1.2974		0.000685312	0.00985379
ENSG00000164418	GRIK2	glutamate receptor, ionotropic, kainate 2	1.29611		5.13097e-06	0.000182147
ENSG00000165338	HECTD2	HECT domain containing E3 ubiquitin protein ligase 2	1.295		1.10203e-09	1.27214e-07
ENSG00000136870	ZNF189	zinc finger protein 189	1.29462		7.6088e-09	6.67626e-07
ENSG00000182308	DCAF4L1	DDB1 and CUL4 associated factor 4-like 1	1.29459		0.00517259	0.0457315
ENSG00000006062	MAP3K14	mitogen-activated protein kinase kinase kinase 14	1.29414		0.000183545	0.00343189
ENSG00000163293	NIPAL1	NIPA-like domain containing 1	1.29342		1.26938e-05	0.000393171
ENSG00000227297	RP4-718J7.4		1.29288		4.62821e-07	2.4029e-05
ENSG00000236404	RP11-125B21.2		1.2924		0.000809792	0.0112271
ENSG00000111670	GNPTAB	N-acetylglucosamine-1-phosphate transferase, alpha and beta subunits	1.29195		6.28216e-07	3.07524e-05
ENSG00000171791	BCL2	B-cell CLL/lymphoma 2	1.29165		6.9745e-05	0.00158217
ENSG00000198873	GRK5	G protein-coupled receptor kinase 5	1.29122		3.49553e-11	6.04722e-09
ENSG00000196421	LINC00176	long intergenic non-protein coding RNA 176	1.29098		0.00278799	0.0288669
ENSG00000250305	KIAA1456	KIAA1456	1.29093		8.15074e-06	0.000271022
ENSG00000120694	HSPH1	heat shock 105kDa/110kDa protein 1	1.28939		0.00443277	0.0408897
ENSG00000235669	AC004593.3		1.28899		0.0016836	0.019658
ENSG00000161040	FBXL13	F-box and leucine-rich repeat protein 13	1.28801		0.000539973	0.00816809
ENSG00000135048	TMEM2	transmembrane protein 2	1.28553		7.40383e-06	0.000248978
ENSG00000186814	ZSCAN30	zinc finger and SCAN domain containing 30	1.28222		6.12074e-06	0.000212192
ENSG00000096060	FKBP5	FK506 binding protein 5	1.28202		1.86793e-08	1.50512e-06
ENSG00000155966	AFF2	AF4/FMR2 family, member 2	1.28026		0.00426272	0.0397833
ENSG00000242599	CSAG4	CSAG family, member 4 (pseudogene)	1.28025		0.00232726	0.0251191
ENSG00000102174	PHEX	phosphate regulating endopeptidase homolog, X-linked	1.28018		0.000632322	0.00925123
ENSG00000179094	PER1	period circadian clock 1	1.27942		1.52648e-07	9.35808e-06
ENSG00000058335	RASGRF1	Ras protein-specific guanine nucleotide-releasing factor 1	1.2787		4.46662e-06	0.000163007
ENSG00000165895	ARHGAP42	Rho GTPase activating protein 42	1.2782		5.32162e-05	0.00127849
ENSG00000067208	EVI5	ecotropic viral integration site 5	1.27809		1.86549e-06	7.80557e-05
ENSG00000082074	FYB	FYN binding protein	1.27598		0.000497614	0.0076699
ENSG00000180398	MCFD2	multiple coagulation factor deficiency 2	1.27588		4.71969e-08	3.39162e-06
ENSG00000169436	COL22A1	collagen, type XXII, alpha 1	1.2749		8.41305e-07	3.97489e-05
ENSG00000182319	SGK223	Tyrosine-protein kinase SgK223	1.27449		6.62611e-06	0.000227052
ENSG00000242802	AP5Z1	adaptor-related protein complex 5, zeta 1 subunit	1.27363		2.36644e-15	1.13286e-12
ENSG00000152270	PDE3B	phosphodiesterase 3B, cGMP-inhibited	1.27326		1.84757e-05	0.000532719
ENSG00000179532	DNHD1	dynein heavy chain domain 1	1.27257		0.000111531	0.00229936
ENSG00000083067	TRPM3	transient receptor potential cation channel, subfamily M, member 3	1.27202		4.84603e-09	4.57254e-07
ENSG00000257764	RP11-1143G9.4		1.27192		0.00354409	0.0345732
ENSG00000164574	GALNT10	UDP-N-acetyl-alpha-D-galactosamine:polypeptide N-acetylgalactosaminyltransferase 10 (GalNAc-T10)	1.27166		1.40247e-06	6.15293e-05
ENSG00000152689	RASGRP3	RAS guanyl releasing protein 3 (calcium and DAG-regulated)	1.27147		0.000916088	0.0123263
ENSG00000255150	EID3	EP300 interacting inhibitor of differentiation 3	1.27101		0.00274128	0.028509
ENSG00000121769	FABP3	fatty acid binding protein 3, muscle and heart (mammary-derived growth inhibitor)	1.27037		0.00361868	0.0351849
ENSG00000161912	ADCY10P1	adenylate cyclase 10 (soluble) pseudogene 1	1.26805		1.21696e-05	0.000379461
ENSG00000162407	PPAP2B	phosphatidic acid phosphatase type 2B	1.26742		2.54767e-07	1.46787e-05
ENSG00000090382	LYZ	lysozyme	1.26713		1.53699e-05	0.000460292
ENSG00000139187	KLRG1	killer cell lectin-like receptor subfamily G, member 1	1.26685		0.00284012	0.029332
ENSG00000154813	DPH3	diphthamide biosynthesis 3	1.26658		1.48045e-08	1.217e-06
ENSG00000103496	STX4	syntaxin 4	1.26591		6.54216e-06	0.000224649
ENSG00000206535	LNP1	leukemia NUP98 fusion partner 1	1.26384		0.0011355	0.0145527
ENSG00000222009	BTBD19	BTB (POZ) domain containing 19	1.2633		1.55154e-07	9.47603e-06
ENSG00000172888	ZNF621	zinc finger protein 621	1.26212		0.00199874	0.0224265
ENSG00000250519	RP11-680H20.2		1.2596		0.00439523	0.0406702
ENSG00000264707	RP11-760N9.1		1.25806		0.00537297	0.0471152
ENSG00000118523	CTGF	connective tissue growth factor	1.25779		2.03266e-09	2.18381e-07
ENSG00000164151	KIAA0947	KIAA0947	1.25727		0.000463029	0.00724315
ENSG00000130783	CCDC62	coiled-coil domain containing 62	1.25687		0.00209965	0.02328
ENSG00000125812	GZF1	GDNF-inducible zinc finger protein 1	1.25415		5.2026e-11	8.42588e-09
ENSG00000090104	RGS1	regulator of G-protein signaling 1	1.25316		0.000618825	0.00909053
ENSG00000185532	PRKG1	protein kinase, cGMP-dependent, type I	1.25154		0.0025228	0.0268206
ENSG00000127334	DYRK2	dual-specificity tyrosine-(Y)-phosphorylation regulated kinase 2	1.25137		1.19605e-10	1.70767e-08
ENSG00000127124	HIVEP3	human immunodeficiency virus type I enhancer binding protein 3	1.25092		3.75737e-06	0.000141403
ENSG00000163818	LZTFL1	leucine zipper transcription factor-like 1	1.25069		1.37011e-05	0.000417614
ENSG00000115977	AAK1	AP2 associated kinase 1	1.24878		0.00520462	0.0459398
ENSG00000162430	SEPN1	selenoprotein N, 1	1.2483		2.15776e-09	2.303e-07
ENSG00000271533	RP3-368A4.6		1.24807		0.00115476	0.0147184
ENSG00000250251	PKD1P6	polycystic kidney disease 1 (autosomal dominant) pseudogene 6	1.24728		0.000164474	0.00314578
ENSG00000150347	ARID5B	AT rich interactive domain 5B (MRF1-like)	1.24658		1.85612e-05	0.00053471
ENSG00000154310	TNIK	TRAF2 and NCK interacting kinase	1.24525		2.35244e-05	0.000647877
ENSG00000147050	KDM6A	lysine (K)-specific demethylase 6A	1.24505		7.72584e-05	0.00172293
ENSG00000242294	STAG3L5P	stromal antigen 3-like 5 pseudogene	1.24492		2.04803e-05	0.000580239
ENSG00000228172	RP1-317E23.3		1.24375		3.6589e-17	2.53422e-14
ENSG00000171617	ENC1	ectodermal-neural cortex 1 (with BTB domain)	1.2425		1.29394e-05	0.000399358
ENSG00000187605	TET3	tet methylcytosine dioxygenase 3	1.24032		0.00451619	0.0414361
ENSG00000223820	CFL1P1	cofilin 1 (non-muscle) pseudogene 1	1.23777		0.00135292	0.0166609
ENSG00000128645	HOXD1	homeobox D1	1.23719		0.000200095	0.00368422
ENSG00000075407	ZNF37A	zinc finger protein 37A	1.23689		0.000683693	0.00984355
ENSG00000134516	DOCK2	dedicator of cytokinesis 2	1.23661		0.000278235	0.00479074
ENSG00000269951	RP11-797A18.6		1.23084		0.00194294	0.0219613
ENSG00000249661	TNRC18P1	TNRC18P1	1.23041		0.000270668	0.00468673
ENSG00000267122	AC004490.1		1.22948		0.00292278	0.0299311
ENSG00000074416	MGLL	monoglyceride lipase	1.22931		2.01346e-11	3.74539e-09
ENSG00000179454	KLHL28	kelch-like family member 28	1.22789		0.000749114	0.0105888
ENSG00000235903	CPB2-AS1	CPB2 antisense RNA 1	1.22486		2.02695e-05	0.000575269
ENSG00000170871	KIAA0232	KIAA0232	1.22442		0.00106582	0.0138616
ENSG00000196937	FAM3C	family with sequence similarity 3, member C	1.22403		4.89146e-11	8.08283e-09
ENSG00000151694	ADAM17	ADAM metallopeptidase domain 17	1.22377		4.49832e-09	4.28169e-07
ENSG00000113140	SPARC	secreted protein, acidic, cysteine-rich (osteonectin)	1.22307		1.53005e-05	0.000459056
ENSG00000159082	SYNJ1	synaptojanin 1	1.22171		0.00208278	0.0231323
ENSG00000117000	RLF	rearranged L-myc fusion	1.22076		9.26345e-05	0.0019774
ENSG00000155903	RASA2	RAS p21 protein activator 2	1.22073		2.56027e-06	0.00010164
ENSG00000132535	DLG4	discs, large homolog 4 (Drosophila)	1.22013		7.26375e-05	0.00163525
ENSG00000166450	PRTG	protogenin	1.21874		3.48349e-06	0.000133308
ENSG00000254645	RP11-396O20.2		1.21789		0.00116422	0.0148274
ENSG00000140948	ZCCHC14	zinc finger, CCHC domain containing 14	1.21744		4.03718e-05	0.00101484
ENSG00000170776	AKAP13	A kinase (PRKA) anchor protein 13	1.21648		0.00136658	0.0167959
ENSG00000104497	SNX16	sorting nexin 16	1.21566		0.000697221	0.00998094
ENSG00000105855	ITGB8	integrin, beta 8	1.21532		0.000449704	0.00708577
ENSG00000180776	ZDHHC20	zinc finger, DHHC-type containing 20	1.21285		0.00321855	0.0321391
ENSG00000148429	USP6NL	USP6 N-terminal like	1.21258		1.3066e-07	8.21112e-06
ENSG00000163113	OTUD7B	OTU domain containing 7B	1.21154		1.55963e-05	0.000464374
ENSG00000077522	ACTN2	actinin, alpha 2	1.20921		0.000101778	0.00213479
ENSG00000229607	RP5-1125N11.1		1.20861		3.96586e-06	0.000147375
ENSG00000169282	KCNAB1	potassium voltage-gated channel, shaker-related subfamily, beta member 1	1.20819		8.65248e-07	4.06442e-05
ENSG00000258660	RP4-693M11.3		1.20737		0.00324719	0.0323161
ENSG00000213062	AL021068.1		1.20606		0.00317978	0.0318987
ENSG00000229056	AC020571.3		1.20508		4.09608e-06	0.000151522
ENSG00000229195	AC009495.4		1.20415		0.000728255	0.0103524
ENSG00000106415	GLCCI1	glucocorticoid induced transcript 1	1.2031		1.83266e-06	7.68795e-05
ENSG00000259153	RP6-65G23.3		1.20301		3.26927e-06	0.000126545
ENSG00000174007	CEP19	centrosomal protein 19kDa	1.20007		4.97173e-06	0.000178266
ENSG00000253675	CTD-3118D11.2		1.19943		1.95757e-05	0.000557523
ENSG00000214226	C17orf67	chromosome 17 open reading frame 67	1.19883		0.00372115	0.0359557
ENSG00000133657	ATP13A3	ATPase type 13A3	1.19806		0.00054996	0.00829988
ENSG00000162643	WDR63	WD repeat domain 63	1.19725		0.00210716	0.0233314
ENSG00000135870	RC3H1	ring finger and CCCH-type domains 1	1.197		7.07912e-05	0.00160255
ENSG00000253406	AC012613.2		1.19682		0.000139989	0.00277869
ENSG00000175197	DDIT3	DNA-damage-inducible transcript 3	1.19668		0.00186244	0.0212805
ENSG00000260111	RP11-529K1.4		1.19388		0.000112875	0.00232265
ENSG00000272782	RP4-607J23.2		1.19272		0.000513326	0.00784166
ENSG00000105991	HOXA1	homeobox A1	1.19144		4.86799e-07	2.49555e-05
ENSG00000169629	RGPD8	RANBP2-like and GRIP domain containing 8	1.19132		0.000241463	0.00426729
ENSG00000163093	BBS5	Bardet-Biedl syndrome 5	1.19128		3.11289e-05	0.00082242
ENSG00000272442	RP11-444E17.6		1.19074		5.52193e-06	0.000193493
ENSG00000248771	RP11-294O2.2		1.1893		0.000424632	0.00676596
ENSG00000250748	RP11-230G5.2		1.18876		1.1197e-05	0.000353192
ENSG00000139990	DCAF5	DDB1 and CUL4 associated factor 5	1.18821		6.60883e-15	2.83075e-12
ENSG00000185947	ZNF267	zinc finger protein 267	1.18779		0.00117628	0.0149576
ENSG00000088756	ARHGAP28	Rho GTPase activating protein 28	1.18736		1.53355e-09	1.69801e-07
ENSG00000188659	FAM154B	family with sequence similarity 154, member B	1.18677		0.00452532	0.0414848
ENSG00000247157	RP11-434C1.1		1.18079		0.00578871	0.0497728
ENSG00000152217	SETBP1	SET binding protein 1	1.18066		0.000627382	0.00918721
ENSG00000251141	RP11-53O19.1		1.18039		0.00018159	0.00340709
ENSG00000139263	LRIG3	leucine-rich repeats and immunoglobulin-like domains 3	1.17919		8.47477e-12	1.74607e-09
ENSG00000186174	BCL9L	B-cell CLL/lymphoma 9-like	1.17886		0.00035421	0.00582354
ENSG00000119899	SLC17A5	solute carrier family 17 (acidic sugar transporter), member 5	1.17734		0.000240445	0.00425392
ENSG00000246451	RP11-894P9.1		1.17723		0.00489037	0.0438557
ENSG00000136999	NOV	nephroblastoma overexpressed	1.17697		0.00534173	0.0469084
ENSG00000203832	NBPF20	neuroblastoma breakpoint family, member 20	1.17674		5.58534e-05	0.00132232
ENSG00000138757	G3BP2	GTPase activating protein (SH3 domain) binding protein 2	1.17571		5.06809e-06	0.000180308
ENSG00000119636	CCDC176	coiled-coil domain containing 176	1.17373		0.000759465	0.0107072
ENSG00000115232	ITGA4	integrin, alpha 4 (antigen CD49D, alpha 4 subunit of VLA-4 receptor)	1.17341		3.67156e-05	0.000938149
ENSG00000112379	KIAA1244	KIAA1244	1.17217		0.00321467	0.0321102
ENSG00000225190	PLEKHM1	pleckstrin homology domain containing, family M (with RUN domain) member 1	1.17107		1.96668e-10	2.65649e-08
ENSG00000151458	ANKRD50	ankyrin repeat domain 50	1.17068		0.00149397	0.0180257
ENSG00000173198	CYSLTR1	cysteinyl leukotriene receptor 1	1.17023		0.00429514	0.0399484
ENSG00000145675	PIK3R1	phosphoinositide-3-kinase, regulatory subunit 1 (alpha)	1.17016		5.6538e-05	0.00133756
ENSG00000113356	POLR3G	polymerase (RNA) III (DNA directed) polypeptide G (32kD)	1.16998		5.88166e-10	7.25249e-08
ENSG00000164305	CASP3	caspase 3, apoptosis-related cysteine peptidase	1.16952		1.55461e-06	6.74764e-05
ENSG00000011347	SYT7	synaptotagmin VII	1.16949		0.0054471	0.0475642
ENSG00000165471	MBL2	mannose-binding lectin (protein C) 2, soluble	1.16867		0.000674228	0.00973285
ENSG00000132510	KDM6B	lysine (K)-specific demethylase 6B	1.1686		4.61354e-05	0.00114122
ENSG00000259828	RP11-63E9.1		1.16835		0.000246146	0.0043289
ENSG00000157741	UBN2	ubinuclein 2	1.16574		0.00300519	0.0305617
ENSG00000035862	TIMP2	TIMP metallopeptidase inhibitor 2	1.16489		9.28977e-08	6.14654e-06
ENSG00000124191	TOX2	TOX high mobility group box family member 2	1.16438		2.33705e-05	0.000644828
ENSG00000131791	PRKAB2	protein kinase, AMP-activated, beta 2 non-catalytic subunit	1.16165		0.000444469	0.00702369
ENSG00000112343	TRIM38	tripartite motif containing 38	1.16023		1.8727e-06	7.82566e-05
ENSG00000140836	ZFHX3	zinc finger homeobox 3	1.15996		0.00387678	0.0370634
ENSG00000170153	RNF150	ring finger protein 150	1.15943		0.000849085	0.0116576
ENSG00000156510	HKDC1	hexokinase domain containing 1	1.15875		2.78032e-07	1.57954e-05
ENSG00000057019	DCBLD2	discoidin, CUB and LCCL domain containing 2	1.15803		4.60987e-06	0.000167483
ENSG00000104825	NFKBIB	nuclear factor of kappa light polypeptide gene enhancer in B-cells inhibitor, beta	1.15796		8.44916e-11	1.27336e-08
ENSG00000166762	CATSPER2	cation channel, sperm associated 2	1.15739		0.00155292	0.0185444
ENSG00000115325	DOK1	docking protein 1, 62kDa (downstream of tyrosine kinase 1)	1.15523		0.000235217	0.00418416
ENSG00000134250	NOTCH2	notch 2	1.1552		0.000554627	0.00835483
ENSG00000049130	KITLG	KIT ligand	1.15509		0.00025665	0.00447975
ENSG00000175662	TOM1L2	target of myb1-like 2 (chicken)	1.15503		2.74206e-07	1.5622e-05
ENSG00000266978	CTD-2369P2.5		1.15398		0.000274769	0.00474343
ENSG00000101333	PLCB4	phospholipase C, beta 4	1.15356		2.33275e-06	9.37505e-05
ENSG00000227992	AC108463.2		1.15297		0.005447	0.0475642
ENSG00000197093	GAL3ST4	galactose-3-O-sulfotransferase 4	1.15261		0.00124207	0.0156112
ENSG00000123066	MED13L	mediator complex subunit 13-like	1.15227		0.0022523	0.0244724
ENSG00000092978	GPATCH2	G patch domain containing 2	1.15146		5.6876e-06	0.000198657
ENSG00000099860	GADD45B	growth arrest and DNA-damage-inducible, beta	1.15086		0.000896475	0.0121242
ENSG00000137727	ARHGAP20	Rho GTPase activating protein 20	1.15069		0.000164113	0.00314257
ENSG00000052795	FNIP2	folliculin interacting protein 2	1.15047		0.00137508	0.0168854
ENSG00000138760	SCARB2	scavenger receptor class B, member 2	1.15029		3.05399e-08	2.2907e-06
ENSG00000107611	CUBN	cubilin (intrinsic factor-cobalamin receptor)	1.15023		5.9698e-05	0.00140229
ENSG00000079335	CDC14A	cell division cycle 14A	1.14909		4.7e-06	0.000170188
ENSG00000184677	ZBTB40	zinc finger and BTB domain containing 40	1.14888		0.000130519	0.00261463
ENSG00000119326	CTNNAL1	catenin (cadherin-associated protein), alpha-like 1	1.14841		5.43999e-06	0.000191033
ENSG00000115290	GRB14	growth factor receptor-bound protein 14	1.1469		4.98801e-06	0.000178266
ENSG00000173517	PEAK1	pseudopodium-enriched atypical kinase 1	1.14578		0.00383486	0.0367437
ENSG00000177337	DLGAP1-AS1	DLGAP1 antisense RNA 1	1.14495		1.34369e-05	0.000411487
ENSG00000137075	RNF38	ring finger protein 38	1.14399		0.000174655	0.0032998
ENSG00000131018	SYNE1	spectrin repeat containing, nuclear envelope 1	1.14369		0.000607102	0.00897095
ENSG00000170558	CDH2	cadherin 2, type 1, N-cadherin (neuronal)	1.14182		5.13558e-09	4.80398e-07
ENSG00000155744	FAM126B	family with sequence similarity 126, member B	1.14082		0.00162081	0.0191167
ENSG00000122390	NAA60	N(alpha)-acetyltransferase 60, NatF catalytic subunit	1.14078		0.00014348	0.00283244
ENSG00000102531	FNDC3A	fibronectin type III domain containing 3A	1.13996		5.25643e-05	0.0012675
ENSG00000080618	CPB2	carboxypeptidase B2 (plasma)	1.13948		0.00495101	0.0442526
ENSG00000151461	UPF2	UPF2 regulator of nonsense transcripts homolog (yeast)	1.13911		0.000879814	0.0119735
ENSG00000255129	RP11-839D17.3		1.13804		0.000421326	0.00672654
ENSG00000134909	ARHGAP32	Rho GTPase activating protein 32	1.13739		0.000782039	0.0109496
ENSG00000198689	SLC9A6	solute carrier family 9, subfamily A (NHE6, cation proton antiporter 6), member 6	1.13738		9.03855e-07	4.21536e-05
ENSG00000177707	PVRL3	poliovirus receptor-related 3	1.13691		1.9569e-06	8.10472e-05
ENSG00000109586	GALNT7	UDP-N-acetyl-alpha-D-galactosamine:polypeptide N-acetylgalactosaminyltransferase 7 (GalNAc-T7)	1.13688		1.29321e-08	1.08221e-06
ENSG00000144655	CSRNP1	cysteine-serine-rich nuclear protein 1	1.13601		0.000785735	0.0109782
ENSG00000114948	ADAM23	ADAM metallopeptidase domain 23	1.13438		7.21095e-10	8.63008e-08
ENSG00000204138	PHACTR4	phosphatase and actin regulator 4	1.13322		0.000346075	0.00570997
ENSG00000175105	ZNF654	zinc finger protein 654	1.13274		0.000443191	0.00700689
ENSG00000134294	SLC38A2	solute carrier family 38, member 2	1.13273		0.00123905	0.0155853
ENSG00000157502	MUM1L1	melanoma associated antigen (mutated) 1-like 1	1.13271		0.000378211	0.00614604
ENSG00000139112	GABARAPL1	GABA(A) receptor-associated protein like 1	1.13253		6.58865e-06	0.000226007
ENSG00000204822	MRPL53	mitochondrial ribosomal protein L53	1.13213		1.78467e-05	0.000519181
ENSG00000125834	STK35	serine/threonine kinase 35	1.13097		1.0445e-08	8.97142e-07
ENSG00000164292	RHOBTB3	Rho-related BTB domain containing 3	1.1308		4.55924e-05	0.00113036
ENSG00000269899	RP11-589N15.2		1.13013		0.00150071	0.0180734
ENSG00000102189	EEA1	early endosome antigen 1	1.12766		0.00331067	0.0328146
ENSG00000173230	GOLGB1	golgin B1	1.12762		0.00288528	0.0296601
ENSG00000258666	RP11-638I2.8		1.1276		0.000261947	0.00455511
ENSG00000134243	SORT1	sortilin 1	1.12672		6.33784e-11	1.00642e-08
ENSG00000100505	TRIM9	tripartite motif containing 9	1.1264		0.000224158	0.00402483
ENSG00000083544	TDRD3	tudor domain containing 3	1.12621		9.98259e-05	0.00210332
ENSG00000121716	PILRB	paired immunoglobin-like type 2 receptor beta	1.12606		8.86438e-05	0.00190344
ENSG00000166455	C16orf46	chromosome 16 open reading frame 46	1.12514		0.00287646	0.0296107
ENSG00000122735	DNAI1	dynein, axonemal, intermediate chain 1	1.12424		2.62582e-06	0.000103862
ENSG00000261609	GAN	gigaxonin	1.12239		0.000327516	0.00547874
ENSG00000261799	RP11-283I3.6		1.12145		0.000208301	0.00380309
ENSG00000048740	CELF2	CUGBP, Elav-like family member 2	1.12123		1.3654e-06	6.0146e-05
ENSG00000239508	PLCH1-AS1	PLCH1 antisense RNA 1	1.12089		2.64333e-05	0.000714326
ENSG00000083444	PLOD1	procollagen-lysine, 2-oxoglutarate 5-dioxygenase 1	1.12076		4.65612e-05	0.00114739
ENSG00000137713	PPP2R1B	protein phosphatase 2, regulatory subunit A, beta	1.11948		9.92334e-05	0.00209219
ENSG00000184319	RPL23AP82	ribosomal protein L23a pseudogene 82	1.11946		0.000118318	0.0024148
ENSG00000140830	TXNL4B	thioredoxin-like 4B	1.11806		2.71279e-06	0.000107042
ENSG00000198203	SULT1C2	sulfotransferase family, cytosolic, 1C, member 2	1.11707		0.000425614	0.00677176
ENSG00000165434	PGM2L1	phosphoglucomutase 2-like 1	1.11688		0.00306192	0.0310513
ENSG00000167522	ANKRD11	ankyrin repeat domain 11	1.11642		0.00200561	0.0224823
ENSG00000168564	CDKN2AIP	CDKN2A interacting protein	1.11623		2.29034e-06	9.22741e-05
ENSG00000164463	CREBRF	CREB3 regulatory factor	1.1162		0.00272802	0.0284359
ENSG00000231811	RP3-527G5.1		1.11523		0.00573338	0.0494931
ENSG00000116991	SIPA1L2	signal-induced proliferation-associated 1 like 2	1.11497		1.673e-05	0.00049197
ENSG00000165156	ZHX1	zinc fingers and homeoboxes 1	1.11462		4.21898e-05	0.00105646
ENSG00000133460	SLC2A11	solute carrier family 2 (facilitated glucose transporter), member 11	1.11372		0.00113376	0.0145419
ENSG00000189266	PNRC2	proline-rich nuclear receptor coactivator 2	1.11367		1.15117e-15	5.8553e-13
ENSG00000104219	ZDHHC2	zinc finger, DHHC-type containing 2	1.1134		2.74045e-05	0.000737272
ENSG00000144959	NCEH1	neutral cholesterol ester hydrolase 1	1.11337		6.22926e-06	0.000215495
ENSG00000112218	GPR63	G protein-coupled receptor 63	1.11316		9.40811e-05	0.00200171
ENSG00000151835	SACS	spastic ataxia of Charlevoix-Saguenay (sacsin)	1.11222		0.00294892	0.0301608
ENSG00000118113	MMP8	matrix metallopeptidase 8 (neutrophil collagenase)	1.11182		1.23568e-06	5.52541e-05
ENSG00000147434	CHRNA6	cholinergic receptor, nicotinic, alpha 6 (neuronal)	1.10924		0.0012241	0.015433
ENSG00000261015	RP1-90J20.11		1.10865		0.00519172	0.0458508
ENSG00000141449	GREB1L	growth regulation by estrogen in breast cancer-like	1.10819		0.000168244	0.00320471
ENSG00000158427	TMSB15B	thymosin beta 15B	1.10799		0.000639267	0.00932351
ENSG00000198408	MGEA5	meningioma expressed antigen 5 (hyaluronidase)	1.10597		7.18512e-05	0.00161979
ENSG00000168461	RAB31	RAB31, member RAS oncogene family	1.10571		0.000177385	0.00334086
ENSG00000091039	OSBPL8	oxysterol binding protein-like 8	1.10549		0.00053711	0.00813613
ENSG00000228275	ARMCX3-AS1	ARMCX3 antisense RNA 1	1.10526		0.000561571	0.0084287
ENSG00000063587	ZNF275	zinc finger protein 275	1.10454		0.000614003	0.00904009
ENSG00000116191	RALGPS2	Ral GEF with PH domain and SH3 binding motif 2	1.10364		0.000891716	0.012084
ENSG00000018408	WWTR1	WW domain containing transcription regulator 1	1.10341		2.29916e-06	9.25148e-05
ENSG00000164627	KIF6	kinesin family member 6	1.10254		0.000197558	0.00364575
ENSG00000250565	ATP6V1E2	ATPase, H+ transporting, lysosomal 31kDa, V1 subunit E2	1.10254		6.73017e-05	0.00154504
ENSG00000032219	ARID4A	AT rich interactive domain 4A (RBP1-like)	1.10074		0.00111733	0.0143595
ENSG00000173706	HEG1	heart development protein with EGF-like domains 1	1.09968		0.00161392	0.0190769
ENSG00000241481	AC159540.2		1.09878		0.00412177	0.0387791
ENSG00000217128	FNIP1	folliculin interacting protein 1	1.09777		8.30628e-05	0.00181961
ENSG00000109956	B3GAT1	beta-1,3-glucuronyltransferase 1 (glucuronosyltransferase P)	1.09772		1.49869e-05	0.00045048
ENSG00000117500	TMED5	transmembrane emp24 protein transport domain containing 5	1.09687		1.14364e-07	7.37203e-06
ENSG00000258441	LINC00641	long intergenic non-protein coding RNA 641	1.09317		0.000456309	0.00716902
ENSG00000105559	PLEKHA4	pleckstrin homology domain containing, family A (phosphoinositide binding specific) member 4	1.09222		5.97479e-05	0.00140229
ENSG00000165813	C10orf118	chromosome 10 open reading frame 118	1.09089		0.0033864	0.0333952
ENSG00000261827	RP11-340F14.5		1.08818		0.00106495	0.0138559
ENSG00000259211	RP11-64K12.8		1.08801		0.00015001	0.00292938
ENSG00000233154	RP4-655J12.4		1.08774		0.00366579	0.035558
ENSG00000170185	USP38	ubiquitin specific peptidase 38	1.08634		8.85295e-06	0.000290222
ENSG00000167106	FAM102A	family with sequence similarity 102, member A	1.08627		3.29091e-07	1.80352e-05
ENSG00000140993	TIGD7	tigger transposable element derived 7	1.0861		5.67942e-07	2.85062e-05
ENSG00000096070	BRPF3	bromodomain and PHD finger containing, 3	1.08555		0.000924515	0.0123953
ENSG00000273010	RP11-96K19.5		1.08356		0.000862898	0.0118018
ENSG00000164327	RICTOR	RPTOR independent companion of MTOR, complex 2	1.08022		0.00187695	0.0214161
ENSG00000144749	LRIG1	leucine-rich repeats and immunoglobulin-like domains 1	1.07867		2.67195e-05	0.000721228
ENSG00000125633	CCDC93	coiled-coil domain containing 93	1.07807		0.00132193	0.0163742
ENSG00000273486	RP11-731C17.2		1.07758		0.00533741	0.0468831
ENSG00000164976	KIAA1161	KIAA1161	1.07737		0.00023668	0.00420006
ENSG00000176624	MEX3C	mex-3 RNA binding family member C	1.07646		4.55758e-08	3.28964e-06
ENSG00000163904	SENP2	SUMO1/sentrin/SMT3 specific peptidase 2	1.07636		3.52951e-07	1.92779e-05
ENSG00000113504	SLC12A7	solute carrier family 12 (potassium/chloride transporter), member 7	1.07589		2.44922e-09	2.54726e-07
ENSG00000272142	RP11-428J1.5		1.0754		0.00228709	0.0247702
ENSG00000094975	SUCO	SUN domain containing ossification factor	1.07433		0.000120922	0.00245869
ENSG00000188859	FAM78B	family with sequence similarity 78, member B	1.07415		6.35029e-05	0.00147342
ENSG00000257386	RP11-56G10.2		1.07305		1.43221e-05	0.000433296
ENSG00000187650	VMAC	vimentin-type intermediate filament associated coiled-coil protein	1.07253		1.87283e-05	0.000539047
ENSG00000139631	CSAD	cysteine sulfinic acid decarboxylase	1.07201		8.25004e-05	0.00181339
ENSG00000154608	CEP170P1	centrosomal protein 170kDa pseudogene 1	1.07043		0.00271789	0.0283394
ENSG00000116285	ERRFI1	ERBB receptor feedback inhibitor 1	1.06892		0.000932175	0.012453
ENSG00000124333	VAMP7	vesicle-associated membrane protein 7	1.06743		9.30474e-05	0.00198491
ENSG00000169641	LUZP1	leucine zipper protein 1	1.06621		0.00193996	0.0219429
ENSG00000100439	ABHD4	abhydrolase domain containing 4	1.06597		2.24677e-06	9.08561e-05
ENSG00000136603	SKIL	SKI-like oncogene	1.06491		0.00216029	0.0237501
ENSG00000090975	PITPNM2	phosphatidylinositol transfer protein, membrane-associated 2	1.06465		0.000191026	0.00354127
ENSG00000228649	AC005682.5		1.06408		6.15828e-05	0.00143913
ENSG00000210144	MT-TY	mitochondrially encoded tRNA tyrosine	1.06309		4.81776e-07	2.4737e-05
ENSG00000251474	RPL32P3	ribosomal protein L32 pseudogene 3	1.06246		0.000147754	0.00289574
ENSG00000125848	FLRT3	fibronectin leucine rich transmembrane protein 3	1.06244		0.00168925	0.0196631
ENSG00000145491	ROPN1L	rhophilin associated tail protein 1-like	1.06117		8.64845e-05	0.00187314
ENSG00000124260	MAGEA10	melanoma antigen family A, 10	1.06099		0.00559621	0.0485408
ENSG00000248724	NPHP3-AS1	NPHP3 antisense RNA 1	1.06087		0.00580572	0.0498927
ENSG00000165105	RASEF	RAS and EF-hand domain containing	1.06085		0.00210261	0.0232971
ENSG00000266602	RP11-476K15.1		1.06075		0.0012379	0.0155769
ENSG00000138678	AGPAT9	1-acylglycerol-3-phosphate O-acyltransferase 9	1.06037		1.51931e-06	6.61203e-05
ENSG00000147548	WHSC1L1	Wolf-Hirschhorn syndrome candidate 1-like 1	1.06026		0.00349687	0.0342357
ENSG00000245849	RAD51-AS1	RAD51 antisense RNA 1 (head to head)	1.05922		0.00327975	0.0325506
ENSG00000105880	DLX5	distal-less homeobox 5	1.05868		0.00371557	0.0359231
ENSG00000155816	FMN2	formin 2	1.05839		1.51286e-05	0.00045432
ENSG00000128590	DNAJB9	DnaJ (Hsp40) homolog, subfamily B, member 9	1.05787		0.000575838	0.00860268
ENSG00000115339	GALNT3	UDP-N-acetyl-alpha-D-galactosamine:polypeptide N-acetylgalactosaminyltransferase 3 (GalNAc-T3)	1.05764		8.62147e-05	0.00187103
ENSG00000115904	SOS1	son of sevenless homolog 1 (Drosophila)	1.05756		0.00367344	0.0356109
ENSG00000189212	DPY19L2P1	DPY19L2 pseudogene 1	1.05714		9.18999e-05	0.00196688
ENSG00000183674	LINC00518	long intergenic non-protein coding RNA 518	1.05689		9.76555e-05	0.00206561
ENSG00000135930	EIF4E2	eukaryotic translation initiation factor 4E family member 2	1.05638		2.88774e-05	0.000771162
ENSG00000143033	MTF2	metal response element binding transcription factor 2	1.05631		6.95784e-06	0.00023655
ENSG00000178573	MAF	v-maf avian musculoaponeurotic fibrosarcoma oncogene homolog	1.05542		1.31761e-12	3.32497e-10
ENSG00000150961	SEC24D	SEC24 family member D	1.0541		7.03745e-05	0.00159422
ENSG00000171475	WIPF2	WAS/WASL interacting protein family, member 2	1.054		0.000766463	0.0107778
ENSG00000166313	APBB1	amyloid beta (A4) precursor protein-binding, family B, member 1 (Fe65)	1.05392		2.76387e-08	2.11202e-06
ENSG00000112419	PHACTR2	phosphatase and actin regulator 2	1.05383		0.000348952	0.00574506
ENSG00000117569	PTBP2	polypyrimidine tract binding protein 2	1.05356		4.66785e-08	3.36178e-06
ENSG00000272558	U91328.21		1.05299		0.0053901	0.0472121
ENSG00000124201	ZNFX1	zinc finger, NFX1-type containing 1	1.05137		7.586e-06	0.000254322
ENSG00000107771	CCSER2	coiled-coil serine-rich protein 2	1.05036		0.000954072	0.0126773
ENSG00000196757	ZNF700	zinc finger protein 700	1.04938		1.25285e-05	0.000388791
ENSG00000133703	KRAS	Kirsten rat sarcoma viral oncogene homolog	1.04749		3.38375e-05	0.000879099
ENSG00000123636	BAZ2B	bromodomain adjacent to zinc finger domain, 2B	1.04719		0.00435916	0.0403939
ENSG00000197863	ZNF790	zinc finger protein 790	1.04671		0.00577822	0.0497514
ENSG00000224470	ATXN1L	ataxin 1-like	1.04646		0.00153994	0.01843
ENSG00000132718	SYT11	synaptotagmin XI	1.04634		2.18277e-06	8.88197e-05
ENSG00000154447	SH3RF1	SH3 domain containing ring finger 1	1.04561		0.000469833	0.00733196
ENSG00000166311	SMPD1	sphingomyelin phosphodiesterase 1, acid lysosomal	1.04427		3.46389e-06	0.000133129
ENSG00000127184	COX7C	cytochrome c oxidase subunit VIIc	1.04372		0.00155884	0.0185947
ENSG00000135378	PRRG4	proline rich Gla (G-carboxyglutamic acid) 4 (transmembrane)	1.04329		0.00131388	0.0162936
ENSG00000101846	STS	steroid sulfatase (microsomal), isozyme S	1.04296		0.000337565	0.00560364
ENSG00000122482	ZNF644	zinc finger protein 644	1.04237		4.9685e-05	0.00121058
ENSG00000218336	TENM3	teneurin transmembrane protein 3	1.04144		0.000593967	0.00883702
ENSG00000112290	WASF1	WAS protein family, member 1	1.04137		0.000162815	0.00312506
ENSG00000267571	AC104532.4		1.04035		7.4576e-05	0.00166965
ENSG00000082258	CCNT2	cyclin T2	1.03961		1.89202e-05	0.00054313
ENSG00000123933	MXD4	MAX dimerization protein 4	1.03926		1.43007e-05	0.000433296
ENSG00000158470	B4GALT5	UDP-Gal:betaGlcNAc beta 1,4- galactosyltransferase, polypeptide 5	1.03901		1.49637e-06	6.52968e-05
ENSG00000005238	FAM214B	family with sequence similarity 214, member B	1.03892		5.04743e-05	0.00122436
ENSG00000203386	AC009499.1		1.03882		0.000291994	0.0049818
ENSG00000233396	RP11-458D21.1		1.03783		0.000217777	0.00393849
ENSG00000257826	RP11-116N8.4		1.03748		7.24264e-06	0.000244574
ENSG00000107863	ARHGAP21	Rho GTPase activating protein 21	1.03687		0.000791319	0.0110368
ENSG00000165650	PDZD8	PDZ domain containing 8	1.03683		0.0041108	0.0387208
ENSG00000109756	RAPGEF2	Rap guanine nucleotide exchange factor (GEF) 2	1.03617		0.00159414	0.0189187
ENSG00000151233	GXYLT1	glucoside xylosyltransferase 1	1.03578		0.000158229	0.00305506
ENSG00000198026	ZNF335	zinc finger protein 335	1.03554		5.44922e-08	3.83128e-06
ENSG00000075391	RASAL2	RAS protein activator like 2	1.035		0.00222995	0.0243269
ENSG00000224078	SNHG14	small nucleolar RNA host gene 14 (non-protein coding)	1.03483		0.000378381	0.00614604
ENSG00000124216	SNAI1	snail family zinc finger 1	1.03413		4.4024e-06	0.000161205
ENSG00000168614	NBPF9	neuroblastoma breakpoint family, member 9	1.03377		0.00385965	0.036943
ENSG00000148411	NACC2	NACC family member 2, BEN and BTB (POZ) domain containing	1.03329		0.00165591	0.0194315
ENSG00000272960	RP11-339B21.15		1.03251		0.00271425	0.0283196
ENSG00000141429	GALNT1	UDP-N-acetyl-alpha-D-galactosamine:polypeptide N-acetylgalactosaminyltransferase 1 (GalNAc-T1)	1.03247		8.18213e-15	3.32941e-12
ENSG00000163848	ZNF148	zinc finger protein 148	1.03171		0.000399783	0.00642673
ENSG00000107862	GBF1	golgi brefeldin A resistant guanine nucleotide exchange factor 1	1.03121		1.01903e-05	0.000326179
ENSG00000134871	COL4A2	collagen, type IV, alpha 2	1.03104		2.54011e-05	0.000691951
ENSG00000169554	ZEB2	zinc finger E-box binding homeobox 2	1.0301		0.000960987	0.0127478
ENSG00000163681	SLMAP	sarcolemma associated protein	1.02961		0.000436254	0.00690729
ENSG00000144366	GULP1	GULP, engulfment adaptor PTB domain containing 1	1.02909		1.02891e-10	1.51557e-08
ENSG00000144355	DLX1	distal-less homeobox 1	1.02847		0.00129077	0.0160744
ENSG00000100592	DAAM1	dishevelled associated activator of morphogenesis 1	1.02823		0.00383544	0.0367437
ENSG00000152439	ZNF773	zinc finger protein 773	1.02768		7.35453e-05	0.00164998
ENSG00000109689	STIM2	stromal interaction molecule 2	1.02753		1.23808e-09	1.4092e-07
ENSG00000146409	SLC18B1	solute carrier family 18, subfamily B, member 1	1.02735		2.05954e-07	1.20801e-05
ENSG00000071537	SEL1L	sel-1 suppressor of lin-12-like (C. elegans)	1.02683		0.0021542	0.0237071
ENSG00000128512	DOCK4	dedicator of cytokinesis 4	1.02639		0.000817254	0.0113162
ENSG00000166104	hsa-mir-7162	hsa-mir-7162	1.02637		0.000422986	0.00674897
ENSG00000197594	ENPP1	ectonucleotide pyrophosphatase/phosphodiesterase 1	1.02547		0.000236293	0.00419872
ENSG00000183044	ABAT	4-aminobutyrate aminotransferase	1.02436		0.000363888	0.00595857
ENSG00000140285	FGF7	fibroblast growth factor 7	1.02392		0.000646017	0.0094051
ENSG00000116761	CTH	cystathionase (cystathionine gamma-lyase)	1.02386		0.00023659	0.00420006
ENSG00000134982	APC	adenomatous polyposis coli	1.02341		0.00440808	0.0407544
ENSG00000068366	ACSL4	acyl-CoA synthetase long-chain family member 4	1.0231		2.39801e-06	9.60178e-05
ENSG00000100483	VCPKMT	valosin containing protein lysine (K) methyltransferase	1.02222		6.48362e-06	0.000223109
ENSG00000111846	GCNT2	glucosaminyl (N-acetyl) transferase 2, I-branching enzyme (I blood group)	1.02162		2.78625e-07	1.58015e-05
ENSG00000084676	NCOA1	nuclear receptor coactivator 1	1.02087		0.00161604	0.0190882
ENSG00000169083	AR	androgen receptor	1.01882		0.00411682	0.0387548
ENSG00000107036	KIAA1432	KIAA1432	1.01803		0.000132186	0.00264477
ENSG00000091137	SLC26A4	solute carrier family 26 (anion exchanger), member 4	1.01797		0.00021875	0.00394732
ENSG00000065308	TRAM2	translocation associated membrane protein 2	1.01704		0.00134059	0.0165379
ENSG00000050405	LIMA1	LIM domain and actin binding 1	1.01599		1.8862e-15	9.1644e-13
ENSG00000019144	PHLDB1	pleckstrin homology-like domain, family B, member 1	1.01576		3.14272e-06	0.000121937
ENSG00000115009	CCL20	chemokine (C-C motif) ligand 20	1.01514		0.0015694	0.0186796
ENSG00000256771	ZNF253	zinc finger protein 253	1.01448		1.29427e-05	0.000399358
ENSG00000230408	AC007163.6		1.01397		0.000139014	0.0027661
ENSG00000173559	NABP1	nucleic acid binding protein 1	1.01299		3.90557e-06	0.000145812
ENSG00000115548	KDM3A	lysine (K)-specific demethylase 3A	1.01253		0.00279218	0.0289011
ENSG00000143469	SYT14	synaptotagmin XIV	1.0124		0.00453526	0.0415526
ENSG00000147162	OGT	O-linked N-acetylglucosamine (GlcNAc) transferase	1.01215		2.29645e-05	0.000636496
ENSG00000261578	RP11-21L23.2		1.01173		0.00460042	0.0419841
ENSG00000225135	RP11-361F15.2		1.01078		0.00204399	0.022781
ENSG00000117036	ETV3	ets variant 3	1.01049		3.22261e-05	0.000843488
ENSG00000243927	MRPS6	mitochondrial ribosomal protein S6	1.01038		0.00255748	0.027145
ENSG00000254422	RP11-864G5.3		1.00802		0.000748934	0.0105888
ENSG00000253368	TRNP1	TMF1-regulated nuclear protein 1	1.00763		0.00106928	0.0139011
ENSG00000179833	SERTAD2	SERTA domain containing 2	1.0074		0.00200715	0.0224919
ENSG00000141034	GID4	GID complex subunit 4	1.00662		1.43746e-07	8.87925e-06
ENSG00000163659	TIPARP	TCDD-inducible poly(ADP-ribose) polymerase	1.00653		0.000225021	0.00403587
ENSG00000120217	CD274	CD274 molecule	1.00587		7.33447e-05	0.00164762
ENSG00000109771	LRP2BP	LRP2 binding protein	1.00587		0.000553888	0.00834756
ENSG00000135999	EPC2	enhancer of polycomb homolog 2 (Drosophila)	1.00562		1.46508e-06	6.4103e-05
ENSG00000095564	BTAF1	BTAF1 RNA polymerase II, B-TFIID transcription factor-associated, 170kDa	1.00542		0.00160069	0.0189826
ENSG00000124224	PPP4R1L	protein phosphatase 4, regulatory subunit 1-like	1.00539		3.6673e-07	1.9897e-05
ENSG00000173575	CHD2	chromodomain helicase DNA binding protein 2	1.00509		0.00382725	0.0366976
ENSG00000160785	SLC25A44	solute carrier family 25, member 44	1.00256		6.03441e-08	4.14427e-06
ENSG00000117298	ECE1	endothelin converting enzyme 1	1.00162		2.64158e-07	1.51127e-05
ENSG00000110888	CAPRIN2	caprin family member 2	1.00023		3.71665e-06	0.00014038
